# Supplementary material for: The significance of glycolysis index and its correlations with immune infiltrates in Alzheimer’s disease
Source: Front Immunol. 2022 Oct 24;13:960906. doi: 10.3389/fimmu.2022.960906 (PMC9637950; doi:10.3389/fimmu.2022.960906)
Supplement: Supplementary file 2 [file Table_1.xlsx]

## Sheet: Logistic_Regression
# Multivariate logistic regression explores the predictors of AD
# Significant results are marked in red
Covariate	OR	95% Confidence Interval	P Value
Glycolysis Index	0.426	0.305~0.582	2e-07
APP Gene (Amyloid beta precursor protein)	0.829	0.396~1.74	0.619
PSEN1 Gene (Presenilin 1)	1.41	0.817~2.43	0.22
PSEN2 Gene (Presenilin 2)	1.14	0.780~1.66	0.505
MAPT Gene (Microtubule associated protein tau)	1.48	0.717~3.10	0.292
Age	1.44	1.17~1.79	0.000737
Sex (male compare to female)	0.938	0.615~1.44	0.767
Brain Region (compare to Entorhinal Cortex)
Frontal Cortex	0.705	0.158~3.12	0.646
Hippocampus	0.804	0.108~5.89	0.831
Temporal Cortex	0.304	0.00747~11.9	0.525
