# Supplementary material for: The significance of glycolysis index and its correlations with immune infiltrates in Alzheimer’s disease
Source: Front Immunol. 2022 Oct 24;13:960906. doi: 10.3389/fimmu.2022.960906 (PMC9637950; doi:10.3389/fimmu.2022.960906)
Supplement: Supplementary file 3 [file Table_2.xlsx]

## Sheet: AD v.s. Control
# Compare the 28 leading genes and other glycolysis-related gene sets
# The P values of Wilcoxon rank-sum tests between the enrichment scores of AD and control groups
# The most significant P values in each brain region are marked in red
# Related to Figure 1E
Gene Set	Entorhinal Cortex	Frontal Cortex	Hippocampus	Temporal Cortex
Glycolysis Index (28 leading genes)	0.000427228	0.000168052	9.962e-07	2.71111e-06
BIOCARTA_GLYCOLYSIS_PATHWAY	7.42076e-05	0.15557	3.24851e-06	0.000457215
GOBP_GLYCOLYTIC_PROCESS_THROUGH_FRUCTOSE_6_PHOSPHATE	0.00092365	0.152727	0.000591408	1.78203e-05
HALLMARK_GLYCOLYSIS	0.671042	0.459561	0.956722	0.968014
KEGG_GLYCOLYSIS_GLUCONEOGENESIS	0.0112987	0.0241891	0.337	0.232107
REACTOME_GLYCOLYSIS	0.192187	0.031256	0.00941866	0.00958671
WP_GLYCOLYSIS_AND_GLUCONEOGENESIS	0.00204954	0.0258444	0.00123367	0.000952643
WP_GLYCOLYSIS_IN_SENESCENCE	0.00012181	0.439518	0.176214	0.0232319

## Sheet: Braak Stage
# Compare the 28 leading genes and other glycolysis-related gene sets
# The P values of Spearman's tests between the enrichment scores and Braak stages
# The most significant P values in each dataset are marked in red
# Related to Figure 1F
Gene Set	GSE84422-GPL96	GSE84422-GPL97	GSE84422-GPL570
Glycolysis Index (28 leading genes)	8.96551e-07	2.23895e-10	0.00922753
BIOCARTA_GLYCOLYSIS_PATHWAY	3.55497e-05	0.37022	0.0703682
GOBP_GLYCOLYTIC_PROCESS_THROUGH_FRUCTOSE_6_PHOSPHATE	0.00434115	0.00625467	0.260806
HALLMARK_GLYCOLYSIS	0.516369	0.0666755	0.918699
KEGG_GLYCOLYSIS_GLUCONEOGENESIS	0.608975	0.371089	0.346981
REACTOME_GLYCOLYSIS	0.000107401	1.39155e-06	0.782926
WP_GLYCOLYSIS_AND_GLUCONEOGENESIS	0.000774678	1.3293e-07	0.00686152
WP_GLYCOLYSIS_IN_SENESCENCE	0.365231	0.000949769	0.453802
