# Supplementary material for: The significance of glycolysis index and its correlations with immune infiltrates in Alzheimer’s disease
Source: Front Immunol. 2022 Oct 24;13:960906. doi: 10.3389/fimmu.2022.960906 (PMC9637950; doi:10.3389/fimmu.2022.960906)
Supplement: Supplementary file 4 [file Table_3.xlsx]

## Sheet: AD v.s. Control
# Differential expression analysis
Gene	log2FC	Average Expression	P Value	FDR
CA10	-0.581197	6.66402	5.70158e-19	1.00302e-14
MLLT11	-0.615019	9.55142	2.76105e-18	1.31098e-14
TGFBR3	0.517142	6.8903	3.28474e-18	1.31098e-14
RPH3A	-0.609415	7.06698	3.8019e-18	1.31098e-14
CALY	-0.716495	7.11544	3.92848e-18	1.31098e-14
INA	-0.694273	8.35916	4.47128e-18	1.31098e-14
CHGB	-0.80549	7.35555	5.61927e-18	1.38413e-14
NRN1	-0.637003	7.772	6.29437e-18	1.38413e-14
GFAP	0.710356	9.52658	8.78989e-18	1.41865e-14
SASH1	0.474634	7.57142	8.87061e-18	1.41865e-14
GLIS3	0.717434	5.93453	7.83397e-18	1.41865e-14
GNG3	-0.584943	8.12085	1.23649e-17	1.81269e-14
PALLD	0.450241	6.64983	1.61913e-17	2.17983e-14
FIG4	-0.498732	7.12258	1.73475e-17	2.17983e-14
PCYOX1L	-0.517291	6.35277	2.5341e-17	2.972e-14
NDUFA9	-0.353578	7.25772	4.5783e-17	5.03384e-14
NRXN3	-0.585623	7.05746	5.06127e-17	5.23752e-14
TAGLN3	-0.52075	8.62993	6.22681e-17	6.08567e-14
KAT6A	0.292517	7.01271	8.07894e-17	7.48025e-14
ATP1A3	-0.638999	7.32535	9.09203e-17	7.99735e-14
ATP5G1	-0.381418	8.18553	1.01967e-16	8.54195e-14
ERBIN	0.483628	7.19963	1.14438e-16	9.15091e-14
SNX10	-0.590144	7.74488	2.66758e-16	2.04035e-13
PPME1	-0.367015	7.79215	3.3221e-16	2.4351e-13
ATP5B	-0.488396	8.97462	3.55468e-16	2.50136e-13
ATP6V1E1	-0.552227	8.57025	3.83669e-16	2.59596e-13
CRYM	-0.570566	7.1892	5.59479e-16	3.64531e-13
COPS7A	-0.347625	7.35325	8.75683e-16	5.50179e-13
VEZF1	0.398397	6.94558	9.51141e-16	5.76982e-13
CTDSP2	0.290837	7.60419	1.19566e-15	7.01135e-13
SV2B	-0.614453	8.1196	2.12429e-15	1.19104e-12
GRAMD3	0.511822	7.45046	2.16652e-15	1.19104e-12
ITGB5	0.423801	6.33104	2.25645e-15	1.20289e-12
PLSCR4	0.546189	7.27197	2.36795e-15	1.2252e-12
MRPL15	-0.467708	6.6353	2.4931e-15	1.2531e-12
FABP3	-0.500393	6.66205	2.75115e-15	1.30806e-12
CPLX1	-0.825914	7.36755	2.62337e-15	1.28195e-12
ATP5C1	-0.463633	8.05017	4.31745e-15	1.99875e-12
SLC25A4	-0.434659	7.08789	5.03206e-15	2.26984e-12
STMN2	-0.668399	8.94794	5.57549e-15	2.4521e-12
ELF1	0.44598	5.70803	5.79991e-15	2.48859e-12
UBE2N	-0.446426	7.35508	6.03851e-15	2.52927e-12
AEBP1	0.63925	6.83072	6.50389e-15	2.66085e-12
SSSCA1	-0.603879	5.12811	7.79226e-15	3.11549e-12
GABRG2	-0.668691	7.25311	8.1061e-15	3.1487e-12
FNBP1	0.364431	7.61135	8.2333e-15	3.1487e-12
TBL1X	0.465256	6.04403	8.83135e-15	3.24253e-12
REEP1	-0.4796	7.42674	8.90765e-15	3.24253e-12
NFKBIA	0.450603	7.95019	9.06986e-15	3.24253e-12
MXI1	0.347676	7.51554	9.36008e-15	3.24253e-12
CACNG3	-0.520439	7.21374	9.9304e-15	3.35953e-12
EFHD1	0.463568	8.51014	1.02494e-14	3.38361e-12
ATCAY	-0.533039	7.6333	9.40025e-15	3.24253e-12
ATP6V1B2	-0.538498	8.54961	1.11115e-14	3.54378e-12
CPQ	0.421076	6.05709	1.12808e-14	3.54378e-12
C14orf2	-0.527636	8.35686	1.03862e-14	3.38361e-12
ATXN10	-0.308649	7.2753	1.18006e-14	3.64205e-12
ANKRD39	-0.74135	5.73423	1.23139e-14	3.73492e-12
CSRP1	0.412313	9.24535	1.7827e-14	5.31547e-12
CISD1	-0.401041	7.23576	1.871e-14	5.48577e-12
ICA1	-0.321271	5.68372	2.29429e-14	6.61657e-12
MAP7D2	-0.812586	7.27883	2.43608e-14	6.91218e-12
ARHGEF10	0.434769	6.10765	2.68672e-14	7.50235e-12
IDH3G	-0.365545	6.98723	2.85023e-14	7.71403e-12
CPT1C	-0.55211	7.22954	2.83637e-14	7.71403e-12
SYT4	-0.738221	8.72473	2.94765e-14	7.85683e-12
GSS	-0.280017	6.76343	4.04211e-14	1.04828e-11
TSPAN7	-0.474098	9.13371	4.05202e-14	1.04828e-11
HSPB8	0.388396	7.55322	4.21432e-14	1.07447e-11
GAP43	-0.471563	8.00984	5.10723e-14	1.28352e-11
ITPKB	0.445948	6.41833	5.47699e-14	1.35706e-11
SEZ6L2	-0.337857	6.61889	6.80844e-14	1.66353e-11
PSMD8	-0.5828	6.93892	7.31072e-14	1.76178e-11
ATP6V1A	-0.50443	7.96609	7.4539e-14	1.77201e-11
OPA1	-0.323942	7.14796	8.16954e-14	1.90319e-11
NECAP1	-0.550026	7.61391	8.22204e-14	1.90319e-11
AP2M1	-0.462242	8.00429	9.6167e-14	2.1668e-11
C1orf87	1.00819	4.5745	9.14754e-14	2.08992e-11
SYP	-0.488655	7.51992	9.85357e-14	2.1668e-11
TRUB2	-0.617867	6.64047	9.85258e-14	2.1668e-11
SLIRP	-0.443142	8.09107	1.18088e-13	2.56469e-11
PCSK1	-0.824346	6.03426	1.21426e-13	2.60504e-11
PXDC1	0.39663	6.15459	1.30484e-13	2.76563e-11
GOT1	-0.573993	7.78468	1.41692e-13	2.96745e-11
MICU1	-0.35974	7.15704	1.5181e-13	3.14194e-11
NEFL	-0.717859	8.39441	1.55447e-13	3.14509e-11
NMNAT2	-0.43765	6.8682	1.55538e-13	3.14509e-11
NDUFB5	-0.36527	7.91052	1.59393e-13	3.18642e-11
PORCN	-0.359411	6.05545	1.65355e-13	3.26845e-11
RNF175	-0.61557	6.75738	1.84545e-13	3.60725e-11
NAP1L5	-0.802541	8.1991	1.90797e-13	3.68846e-11
MSX1	0.454422	6.20276	2.07404e-13	3.96592e-11
SSPN	0.466272	6.2323	2.11339e-13	3.99772e-11
RFX4	0.536716	6.32952	2.26734e-13	4.24331e-11
ENO2	-0.481075	8.95521	2.51197e-13	4.65164e-11
PPM1E	-0.548012	6.42814	2.5925e-13	4.75076e-11
APLNR	0.708182	7.10388	2.65176e-13	4.80926e-11
MARK1	-0.319935	6.26839	2.79419e-13	5.01586e-11
FBXL2	-0.387982	6.89031	2.83251e-13	5.02215e-11
RAP1GDS1	-0.444318	7.2322	2.85479e-13	5.02215e-11
SLC27A4	-0.649105	5.71602	2.94122e-13	5.12297e-11
FIBP	-0.379966	7.02075	3.25816e-13	5.61937e-11
KIFAP3	-0.53527	7.26629	3.38808e-13	5.78671e-11
ANP32B	0.391886	8.45294	3.85303e-13	6.51754e-11
IQGAP1	0.354911	6.70214	4.16972e-13	6.98607e-11
SYT13	-0.479213	7.50465	4.34484e-13	7.1899e-11
RAD51C	-0.379746	5.68697	4.37312e-13	7.1899e-11
RIN2	0.403115	6.60943	4.54335e-13	7.40062e-11
GPI	-0.427634	8.10584	4.61706e-13	7.40778e-11
ADAM23	-0.353187	6.41745	4.63197e-13	7.40778e-11
UCHL1	-0.447984	8.31946	4.68958e-13	7.43234e-11
ZBTB20	0.459295	7.62903	5.09693e-13	7.97653e-11
COPS3	-0.423685	6.61827	5.12362e-13	7.97653e-11
SPEN	0.276669	7.05656	5.43156e-13	8.33577e-11
TMEM59L	-0.485114	7.07045	5.44914e-13	8.33577e-11
PTTG1IP	0.368745	8.1406	5.65428e-13	8.57501e-11
NDRG4	-0.393131	8.15755	5.82921e-13	8.76474e-11
PTPRN2	-0.40248	6.53883	6.19642e-13	9.23791e-11
RTN3	-0.413602	8.60032	6.36755e-13	9.41327e-11
PSMB3	-0.361336	7.39775	6.46903e-13	9.4836e-11
CDC42EP4	0.405638	7.34285	6.90648e-13	1.00412e-10
ADCYAP1	-0.735293	5.08426	7.73466e-13	1.11531e-10
CAPN2	0.294192	7.1599	8.91612e-13	1.27522e-10
KCNF1	-0.344758	6.62082	9.26007e-13	1.31374e-10
ACLY	-0.340449	6.71333	9.5631e-13	1.34587e-10
VSNL1	-0.668178	9.11526	9.77374e-13	1.3646e-10
LSM4	-0.315925	6.54551	1.008e-12	1.38628e-10
ACTR10	-0.421579	7.3343	1.00866e-12	1.38628e-10
NEUROD6	-0.623155	6.17075	1.02531e-12	1.39824e-10
GJA1	0.547527	9.24048	1.12987e-12	1.52897e-10
GABRD	-0.558666	5.76127	1.15814e-12	1.55526e-10
BCAT1	-0.376723	5.80921	1.17627e-12	1.56765e-10
KLHL21	0.301992	6.68911	1.2188e-12	1.61212e-10
LTBP1	0.355542	5.8932	1.26496e-12	1.66068e-10
CD2BP2	-0.266935	6.42423	1.31685e-12	1.716e-10
HN1	-0.406404	6.49457	1.42812e-12	1.84732e-10
BAZ1A	0.401446	5.32389	1.52379e-12	1.95668e-10
CXCR4	0.575025	5.5641	1.60017e-12	2.03987e-10
ZHX3	0.248297	6.43734	1.64817e-12	2.08594e-10
FOXO1	0.393218	6.63626	1.67688e-12	2.10712e-10
SRGAP1	0.498389	5.97122	1.73346e-12	2.16277e-10
SNCB	-0.579556	6.79887	1.97324e-12	2.44459e-10
TOB2	0.47167	6.43836	2.08063e-12	2.54183e-10
CHRM1	-0.846857	6.51211	2.06304e-12	2.53797e-10
EEF1A2	-0.487848	8.16541	2.10557e-12	2.55456e-10
SLC35B1	-0.372362	6.66193	2.18934e-12	2.638e-10
PRMT8	-0.429776	5.78746	2.26565e-12	2.71138e-10
SLC30A3	-0.576415	6.63331	2.33375e-12	2.77401e-10
CRMP1	-0.362209	7.653	2.5924e-12	3.04352e-10
CITED1	-0.525775	5.56586	2.59509e-12	3.04352e-10
SERPINB6	0.366859	7.06253	2.75683e-12	3.2118e-10
FAM162A	-0.428765	6.7469	2.83908e-12	3.28586e-10
SLC9A6	-0.435284	8.11241	2.886e-12	3.31833e-10
GABRA4	-0.459193	6.03447	3.02873e-12	3.45984e-10
HMP19	-0.517744	7.99219	3.25035e-12	3.68904e-10
GABARAPL1	-0.356323	8.0773	3.38747e-12	3.79569e-10
GPR158	-0.782248	6.93943	3.3811e-12	3.79569e-10
WDR49	0.712253	4.93601	3.46429e-12	3.8572e-10
NDUFAB1	-0.373777	7.68295	3.57555e-12	3.92839e-10
MID1IP1	0.455951	7.06785	3.59365e-12	3.92839e-10
COPG1	-0.339704	6.69812	3.59521e-12	3.92839e-10
DCTN3	-0.354869	7.37604	3.64603e-12	3.95932e-10
HSPA2	0.505317	7.84504	3.72198e-12	4.01699e-10
WWTR1	0.521805	5.83571	4.11373e-12	4.41273e-10
PFKM	-0.380021	7.73297	4.212e-12	4.46371e-10
ATL1	-0.614627	8.08234	4.17493e-12	4.45123e-10
PAK1	-0.413668	7.00903	4.2508e-12	4.47784e-10
PFN2	-0.394432	9.03962	4.40075e-12	4.60822e-10
HSPB3	-0.644929	4.82097	4.50622e-12	4.67457e-10
ZCCHC24	0.437979	8.02764	4.51726e-12	4.67457e-10
CPM	0.372858	5.3528	4.55916e-12	4.69033e-10
NCALD	-0.405033	6.83483	4.65515e-12	4.76124e-10
RALYL	-0.485098	7.55484	4.78304e-12	4.86377e-10
LRRC49	-0.365545	7.12334	5.00144e-12	5.05663e-10
MEF2C	-0.502428	8.24746	5.05984e-12	5.08644e-10
MKKS	-0.353198	6.41989	5.1505e-12	5.14816e-10
TERF2IP	-0.359032	8.77154	5.26694e-12	5.2348e-10
CASP6	0.37998	4.87482	5.36625e-12	5.27392e-10
BEND5	-0.314571	6.09699	5.36105e-12	5.27392e-10
CSRNP2	-0.251379	6.67789	5.44897e-12	5.32546e-10
ADD3	0.369396	8.5911	5.5269e-12	5.36001e-10
PDHB	-0.329044	7.46444	5.54526e-12	5.36001e-10
GALNT15	0.621954	6.93165	5.85209e-12	5.62568e-10
SRD5A1	-0.389473	5.85137	6.79841e-12	6.49987e-10
MAGED1	-0.390291	8.20129	6.9891e-12	6.64607e-10
COX5B	-0.268645	8.54439	7.06877e-12	6.68569e-10
NARS	-0.317001	8.94901	7.19365e-12	6.76741e-10
GHITM	-0.375232	8.0222	7.67852e-12	7.17259e-10
PGK1	-0.38104	6.66284	7.70589e-12	7.17259e-10
LAGE3	-0.254664	6.66944	8.26479e-12	7.65233e-10
STAT4	-0.592019	6.09191	8.33246e-12	7.67459e-10
LDHA	-0.461498	8.85855	8.4545e-12	7.74644e-10
FAM216A	-0.360806	6.79237	9.70107e-12	8.84255e-10
NUDT2	-0.45522	5.67052	1.01554e-11	9.20893e-10
GOT2	-0.394073	8.05729	1.07204e-11	9.67148e-10
ACTL6B	-0.532794	6.26877	1.12457e-11	1.00936e-09
KCNAB2	-0.409835	6.35967	1.14584e-11	1.01434e-09
PNMAL1	-0.500738	8.06908	1.14675e-11	1.01434e-09
MAP4K4	0.425263	7.46561	1.14742e-11	1.01434e-09
ARHGEF40	0.329469	5.55786	1.17089e-11	1.02748e-09
YAP1	0.386524	6.36175	1.17397e-11	1.02748e-09
ID3	0.618134	6.32585	1.18541e-11	1.03236e-09
NETO1	-0.512242	5.90336	1.26624e-11	1.09732e-09
SNCA	-0.438397	8.02832	1.43911e-11	1.24102e-09
YWHAZ	-0.395629	8.7091	1.45908e-11	1.2521e-09
PDHA1	-0.279871	7.55848	1.57431e-11	1.34443e-09
C12orf10	-0.519154	6.92824	1.60592e-11	1.3648e-09
DHRS11	-0.393739	5.91019	1.72347e-11	1.45766e-09
HABP4	-0.222036	7.14939	1.7396e-11	1.45785e-09
APOO	-0.425684	6.97509	1.74027e-11	1.45785e-09
KDELC2	0.635743	5.69956	1.76946e-11	1.47528e-09
DHDDS	-0.297028	6.23914	1.78804e-11	1.4794e-09
TUBA4A	-0.487779	8.45909	1.79123e-11	1.4794e-09
ANGPT1	0.549816	5.28735	1.83114e-11	1.5053e-09
STEAP2	-0.527373	6.98284	1.88488e-11	1.53513e-09
STAU2	-0.327521	6.36363	1.86382e-11	1.52504e-09
GABBR2	-0.455522	7.68707	1.89935e-11	1.53979e-09
PLXNB1	0.410497	5.97515	1.91295e-11	1.5437e-09
PPP1R7	-0.340169	7.13487	1.96628e-11	1.57949e-09
IMP4	-0.344543	6.79135	1.99806e-11	1.59772e-09
TOMM22	-0.311623	6.319	2.0229e-11	1.61027e-09
ST8SIA5	-0.478788	5.65687	2.068e-11	1.63875e-09
MTX2	-0.409941	6.54178	2.08647e-11	1.64597e-09
AGK	-0.299572	6.58729	2.19223e-11	1.72169e-09
RASL12	0.576076	6.1778	2.26241e-11	1.7689e-09
NUPR1	0.553887	6.50109	2.31272e-11	1.80024e-09
FAM107A	0.395975	9.77244	2.38035e-11	1.84472e-09
BCL6	0.424698	7.47015	2.47224e-11	1.90354e-09
DPP6	-0.326755	8.05165	2.47789e-11	1.90354e-09
PEX11B	-0.346959	7.42014	2.51313e-11	1.92222e-09
FAM63A	0.380005	7.06969	2.59019e-11	1.97258e-09
CHCHD6	-0.568038	6.6784	2.67103e-11	2.01669e-09
RIT2	-0.544278	5.93853	2.66746e-11	2.01669e-09
EPS8	0.391594	6.35161	2.83218e-11	2.12016e-09
MTUS1	0.336857	6.67362	2.77378e-11	2.08532e-09
DNAJC5	-0.398442	6.46742	2.93324e-11	2.18651e-09
ABLIM1	0.244357	7.67526	3.0764e-11	2.28355e-09
ZNF652	0.35916	7.30663	3.18656e-11	2.35538e-09
RNMT	-0.313731	6.25738	3.30225e-11	2.43068e-09
NDUFA7	-0.338272	6.07082	3.37969e-11	2.47731e-09
IFI16	0.410536	6.33102	3.46972e-11	2.53275e-09
PREP	-0.289871	6.04287	3.62663e-11	2.63635e-09
GNG12	0.511155	5.76302	3.98313e-11	2.86139e-09
PSMD1	-0.28856	7.61359	3.92469e-11	2.84128e-09
PHYHD1	0.794511	6.04735	4.05756e-11	2.8899e-09
SGPL1	0.247284	6.16614	3.985e-11	2.86139e-09
KIAA1551	0.280998	6.15771	4.04711e-11	2.8899e-09
SMAP2	-0.413714	7.80619	4.15227e-11	2.94543e-09
PIN1	-0.408531	7.75667	4.38337e-11	3.08567e-09
FGF12	-0.442642	6.22736	4.38505e-11	3.08567e-09
SULT4A1	-0.487455	7.99664	4.71571e-11	3.26609e-09
SLC17A7	-0.485887	8.20892	4.61566e-11	3.2303e-09
ID4	0.42249	6.60603	4.63342e-11	3.2303e-09
PBXIP1	0.37975	6.61901	4.64567e-11	3.2303e-09
ARPC5L	-0.271667	7.32497	5.06086e-11	3.4914e-09
PTPRR	-0.399095	6.0911	5.23116e-11	3.58762e-09
SNAP25	-0.453438	9.21023	5.24113e-11	3.58762e-09
PRPF38B	0.279137	6.07715	5.54916e-11	3.76915e-09
SYT5	-0.391071	5.83507	5.48449e-11	3.73966e-09
OLFM3	-0.702495	6.01959	5.84468e-11	3.93945e-09
NAPA	-0.37948	6.63726	5.74588e-11	3.88775e-09
GOLIM4	0.477454	6.58238	5.93155e-11	3.98274e-09
OSBPL11	0.437194	5.87626	6.13079e-11	4.07558e-09
RGS4	-0.630644	7.25649	6.08313e-11	4.06899e-09
DNM1L	-0.325611	6.64275	6.13932e-11	4.07558e-09
ZC3H11A	0.367939	6.81899	6.17942e-11	4.08678e-09
MOAP1	-0.443781	8.14651	6.24515e-11	4.11478e-09
DYNC1I1	-0.403829	7.05832	6.27958e-11	4.12203e-09
TNFRSF1A	0.421863	6.77705	6.31285e-11	4.12846e-09
PACSIN1	-0.533316	7.55646	6.52618e-11	4.25217e-09
C21orf62	0.635847	4.91718	6.78747e-11	4.40609e-09
VCAN	0.399038	6.83227	6.94554e-11	4.49213e-09
LRP10	0.391467	6.36637	7.63922e-11	4.92268e-09
CLDN15	0.390621	5.39482	7.92012e-11	5.08507e-09
EMP3	0.492183	5.84566	8.03196e-11	5.12555e-09
UQCRC1	-0.461769	7.1344	8.04145e-11	5.12555e-09
ANXA6	-0.44733	6.64009	8.3144e-11	5.2614e-09
STS	-0.30623	6.15188	8.14294e-11	5.1715e-09
CDK5	-0.463493	6.87657	8.55772e-11	5.39596e-09
PNISR	0.28665	7.46883	8.62e-11	5.41582e-09
ACTR1A	-0.265632	7.36355	8.9297e-11	5.59044e-09
CHRNB2	-0.260252	6.02613	9.48769e-11	5.89779e-09
UTP4	-0.592095	6.98124	9.61435e-11	5.95548e-09
NTPCR	-0.375089	6.73429	9.69534e-11	5.98458e-09
SOX9	0.371061	7.56078	9.46479e-11	5.89779e-09
PPP1R3D	0.320737	5.79722	1.00561e-10	6.18555e-09
HVCN1	0.698124	5.86429	1.04261e-10	6.36862e-09
STXBP1	-0.434694	9.15628	1.01307e-10	6.20971e-09
FHL2	-0.41032	5.97858	1.05689e-10	6.43347e-09
ALKBH6	-0.40982	7.28537	1.11191e-10	6.74506e-09
DDX10	-0.312138	5.54756	1.28428e-10	7.76029e-09
BASP1	-0.345633	9.90826	1.28809e-10	7.76029e-09
MAPRE3	-0.313599	6.69982	1.38421e-10	8.31095e-09
MRPS21	-0.374802	8.27374	1.44601e-10	8.59398e-09
MAL2	-0.849659	7.18473	1.45294e-10	8.60611e-09
RRAGB	-0.524241	5.34107	1.40427e-10	8.40272e-09
FARSA	-0.289035	6.58999	1.43478e-10	8.55615e-09
STAG2	0.341426	6.69558	1.46268e-10	8.61432e-09
MRPL4	-0.350578	5.4335	1.4674e-10	8.61432e-09
PLD3	-0.388694	7.14018	1.46902e-10	8.61432e-09
PTPN3	-0.480129	5.17607	1.54285e-10	9.01723e-09
SCG5	-0.501337	8.68628	1.62581e-10	9.47063e-09
CRB2	0.727676	5.44978	1.7395e-10	1.00004e-08
TUBB4B	-0.383449	8.57278	1.69448e-10	9.83803e-09
VPS33B	-0.274991	6.4473	1.70943e-10	9.89222e-09
GNB5	-0.341094	5.69887	1.7278e-10	9.9657e-09
KIAA1324	-0.358912	6.01828	1.74968e-10	1.00262e-08
FAM49A	-0.338748	6.51863	1.83723e-10	1.04937e-08
C1orf216	-0.491861	7.12699	1.90023e-10	1.08184e-08
CD109	0.512092	5.36233	1.95098e-10	1.10251e-08
UBE2T	-0.72092	5.30704	1.98507e-10	1.1157e-08
CD200	-0.422447	6.86897	1.90728e-10	1.08235e-08
POLB	-0.312521	6.69862	1.95534e-10	1.10251e-08
PFKFB3	0.401936	8.41754	2.03326e-10	1.13914e-08
ITGB8	0.365295	5.86598	2.06189e-10	1.15152e-08
UBL7	-0.591871	6.21312	2.15067e-10	1.18604e-08
SCG2	-0.503868	7.35123	2.09255e-10	1.16494e-08
MDH2	-0.307709	8.05517	2.10187e-10	1.16644e-08
PFDN1	-0.289191	6.83638	2.11714e-10	1.17122e-08
SPAG9	0.253542	7.02646	2.15988e-10	1.18739e-08
SNAP91	-0.51967	8.7179	2.17019e-10	1.18934e-08
DYNLT3	-0.324373	8.01279	2.20218e-10	1.20313e-08
BRE	-0.241122	6.48469	2.24099e-10	1.21956e-08
DDX1	-0.384958	7.78594	2.24612e-10	1.21956e-08
SORBS1	0.277439	7.27814	2.27223e-10	1.22994e-08
OGDHL	-0.406837	6.87689	2.31424e-10	1.24884e-08
LDLRAD3	0.43578	6.40805	2.44e-10	1.30867e-08
NAV2	0.26482	6.43757	2.35811e-10	1.26862e-08
A2ML1	0.594257	4.87327	2.47824e-10	1.32113e-08
SDR16C5	-0.731887	4.57874	2.48815e-10	1.3224e-08
PRSS3	-0.328091	5.99906	2.46801e-10	1.31968e-08
CCKBR	-0.313778	5.85563	2.63608e-10	1.3968e-08
SLC41A3	-0.199105	7.04537	2.68007e-10	1.41585e-08
TFEB	0.338275	5.57294	2.71163e-10	1.42824e-08
SYT1	-0.579686	8.61191	2.76168e-10	1.45025e-08
COQ3	-0.281353	6.05702	2.95824e-10	1.5453e-08
POLR2K	-0.282578	7.07478	2.96025e-10	1.5453e-08
LRFN5	-0.529015	7.35691	3.11635e-10	1.59998e-08
TSR2	-0.231925	7.63132	2.96935e-10	1.54547e-08
PPEF1	-0.62243	4.78992	3.05427e-10	1.57568e-08
PLEKHO2	0.35924	6.25596	2.99593e-10	1.5547e-08
NAP1L2	-0.486643	7.27811	3.03801e-10	1.5719e-08
HPRT1	-0.407827	6.48247	3.11956e-10	1.59998e-08
MECR	-0.378968	5.68699	3.19321e-10	1.63299e-08
NPTX2	-0.56615	6.98426	3.24927e-10	1.65684e-08
DNAJC12	-0.34436	5.93977	3.33588e-10	1.69609e-08
SST	-0.797272	5.90125	3.43611e-10	1.73701e-08
EPDR1	-0.625924	7.80778	3.53158e-10	1.77002e-08
NIT2	-0.409056	6.14694	3.38402e-10	1.71561e-08
AP2S1	-0.257359	7.62632	3.44628e-10	1.73716e-08
DCTN6	-0.25773	7.02703	3.46745e-10	1.74284e-08
FAR2	-0.476698	5.93315	3.70692e-10	1.83696e-08
SLC4A1AP	-0.271234	6.40315	3.62527e-10	1.81181e-08
AK5	-0.392031	8.39471	3.64046e-10	1.81425e-08
TLN2	-0.287416	7.0631	3.69218e-10	1.83483e-08
LPAR4	0.520186	5.33117	3.81788e-10	1.88135e-08
GNA13	0.345917	6.74452	3.81293e-10	1.88135e-08
PRKD3	0.374661	4.87715	4.05305e-10	1.96848e-08
DNM1	-0.352067	8.2148	3.96094e-10	1.94305e-08
MRPS22	-0.210029	6.71458	3.96519e-10	1.94305e-08
CHP1	-0.293184	6.93224	3.98625e-10	1.94795e-08
PHGDH	0.336701	7.58754	4.02551e-10	1.96168e-08
HDGF	0.186147	7.68452	4.06184e-10	1.96848e-08
DAAM2	0.393567	7.61441	4.10451e-10	1.9837e-08
PSMG1	-0.366682	6.1381	4.11872e-10	1.98511e-08
MAPKAPK2	0.343554	5.54533	4.14922e-10	1.99435e-08
ARHGEF6	0.244162	7.71398	4.236e-10	2.03051e-08
PPIH	-0.314477	5.64879	4.28784e-10	2.04977e-08
ATRNL1	-0.509562	6.48619	4.43602e-10	2.11486e-08
ZCCHC17	-0.310627	7.35185	4.56101e-10	2.15692e-08
MFSD4A	-0.516291	6.40114	4.64771e-10	2.18616e-08
PAX6	0.313769	6.70117	4.48251e-10	2.13125e-08
PTMA	0.301912	8.30428	4.62698e-10	2.18225e-08
MEA1	-0.29821	7.33854	4.53714e-10	2.15141e-08
RAB27A	0.266869	5.09853	4.74502e-10	2.22007e-08
NKIRAS1	-0.533732	7.16212	4.90741e-10	2.28389e-08
ANO3	-0.461336	6.95595	4.66785e-10	2.18978e-08
KLF15	0.341173	6.08293	4.84672e-10	2.26163e-08
BOC	0.498405	6.00479	5.20289e-10	2.40866e-08
SBF2	0.360225	6.51407	5.24678e-10	2.41627e-08
SV2A	-0.389028	8.40778	5.07751e-10	2.35682e-08
CAPS	0.620764	6.25085	5.50287e-10	2.51445e-08
HDAC1	0.381353	6.65903	5.22314e-10	2.41169e-08
SPCS1	-0.323736	7.99237	5.29578e-10	2.43237e-08
AP3S1	-0.21859	8.24995	5.30941e-10	2.43237e-08
NRSN1	-0.67068	7.26328	6.02787e-10	2.73305e-08
TTC28	0.284517	6.29947	6.18448e-10	2.77161e-08
WNT10B	-0.334477	6.01613	5.87517e-10	2.67762e-08
RARRES2	0.475316	6.17093	5.96501e-10	2.71153e-08
ACOT7	-0.352271	6.82359	6.07283e-10	2.74636e-08
CADPS	-0.362387	6.72515	6.15612e-10	2.77161e-08
DCLK1	-0.41527	7.81701	6.17072e-10	2.77161e-08
CAPNS1	-0.357979	7.63008	6.19169e-10	2.77161e-08
RCAN2	-0.443448	8.15559	6.23436e-10	2.78363e-08
PAM	-0.326748	7.85751	6.29558e-10	2.80384e-08
WWC3	0.285429	6.3392	6.31796e-10	2.8067e-08
ASNS	-0.311753	6.28568	6.36574e-10	2.82081e-08
HMBOX1	0.329799	7.14957	6.39621e-10	2.82719e-08
PPP2R1A	-0.2951	7.87442	6.43249e-10	2.8361e-08
ATP6V1D	-0.30961	7.69943	6.47339e-10	2.847e-08
FYCO1	0.291109	5.69675	6.56984e-10	2.88221e-08
RWDD2A	-0.366362	6.06374	6.61423e-10	2.89447e-08
NECAB1	-0.734927	6.75621	7.10368e-10	3.07803e-08
LINGO2	-0.458314	7.09145	7.15833e-10	3.09409e-08
SERPINI1	-0.543486	8.02473	6.90774e-10	3.01541e-08
MAK16	-0.25926	6.02992	7.09804e-10	3.07803e-08
ARL6IP1	-0.284821	9.40765	7.10002e-10	3.07803e-08
TCF7L1	0.428151	5.28904	7.19032e-10	3.09711e-08
PLCE1	0.320908	5.53682	7.20053e-10	3.09711e-08
CALCOCO2	0.248583	6.16206	7.62937e-10	3.26559e-08
SORCS3	-0.375917	5.64212	7.47108e-10	3.20564e-08
RAB3A	-0.338547	8.26459	7.80458e-10	3.33248e-08
DHRS7B	-0.456151	5.39132	7.88183e-10	3.35731e-08
ZNF423	0.392298	6.30427	8.13602e-10	3.4406e-08
C1QTNF4	-0.868061	5.76614	8.51751e-10	3.59329e-08
BACE2	0.378483	5.62941	7.99072e-10	3.39548e-08
ICAM5	-0.414738	6.54156	8.10115e-10	3.4341e-08
TRMT10C	-0.501451	6.03792	9.05534e-10	3.78388e-08
LDB2	-0.431075	7.6565	8.55807e-10	3.60176e-08
FAT1	0.362072	7.24355	8.60963e-10	3.61481e-08
AMIGO1	-0.369955	6.96174	9.27315e-10	3.83843e-08
MEAF6	-0.269593	7.19456	9.24472e-10	3.83569e-08
PHYKPL	0.369281	5.97108	9.57766e-10	3.90929e-08
NSG1	-0.378969	6.49037	8.97276e-10	3.7583e-08
IDH3B	-0.24369	7.19542	9.10719e-10	3.79653e-08
SCG3	-0.374505	6.78558	9.14076e-10	3.80152e-08
PGRMC1	-0.355566	7.62711	9.41868e-10	3.88952e-08
MSN	0.375815	7.1716	9.45003e-10	3.89332e-08
NRSN2	-0.364581	6.89894	9.47618e-10	3.89498e-08
TNS3	0.366086	6.95063	9.51771e-10	3.90107e-08
GAD1	-0.485338	5.71007	9.53536e-10	3.90107e-08
POLR3C	-0.292238	5.93438	9.66926e-10	3.93754e-08
CCK	-0.594513	7.27974	9.69273e-10	3.93798e-08
SCAMP2	0.256843	6.37395	9.82503e-10	3.98253e-08
GEM	0.560495	5.74014	1.02285e-09	4.10821e-08
ME3	-0.270963	6.12704	9.96827e-10	4.0313e-08
SPINT2	-0.318506	6.87337	9.99401e-10	4.03244e-08
HPCA	-0.44781	7.66213	1.01349e-09	4.07993e-08
THY1	-0.344887	8.4693	1.04668e-09	4.19434e-08
RPP40	-0.38818	5.61888	1.05234e-09	4.20427e-08
DTNA	0.313781	7.65206	1.05394e-09	4.20427e-08
ENC1	-0.541805	8.7531	1.09828e-09	4.37125e-08
TIMM17A	-0.249562	5.47484	1.13663e-09	4.51336e-08
AMPH	-0.498901	7.12771	1.13912e-09	4.51336e-08
PNMA1	-0.318299	8.25031	1.14387e-09	4.522e-08
ENTPD6	-0.23384	7.26203	1.16685e-09	4.60253e-08
OLA1	-0.298012	6.98636	1.17856e-09	4.6383e-08
TFPT	-0.362301	6.49705	1.20548e-09	4.73153e-08
ACP1	-0.281185	6.45892	1.20763e-09	4.73153e-08
IARS	-0.302109	7.68574	1.26054e-09	4.92789e-08
SEH1L	-0.320899	6.34316	1.26639e-09	4.93975e-08
ASXL2	0.255694	5.96094	1.34692e-09	5.23067e-08
ACKR3	0.396673	5.44882	1.31028e-09	5.09964e-08
C3orf14	-0.373008	6.45362	1.42569e-09	5.48813e-08
INPP4A	-0.269715	5.84066	1.37575e-09	5.31915e-08
PRKX	0.473564	5.53986	1.35104e-09	5.23515e-08
STON2	0.5414	5.83329	1.47431e-09	5.61735e-08
ARF5	-0.355642	6.67823	1.38215e-09	5.33219e-08
IL16	0.382384	4.84846	1.44785e-09	5.55541e-08
RBP4	-0.405822	5.28419	1.48733e-09	5.65122e-08
MKLN1	0.234577	6.45079	1.44948e-09	5.55541e-08
RGS7	-0.429494	5.85354	1.51117e-09	5.72026e-08
ABHD4	0.298298	5.84746	1.46241e-09	5.59276e-08
AP3M2	-0.230313	7.15881	1.47523e-09	5.61735e-08
EXTL2	-0.339928	6.55963	1.51201e-09	5.72026e-08
WBSCR17	-0.494925	7.16616	1.63239e-09	6.09703e-08
SNAPC5	-0.303651	5.89636	1.56674e-09	5.87677e-08
VDAC3	-0.408913	7.82637	1.5298e-09	5.77515e-08
RBFOX1	-0.378238	7.52319	1.55328e-09	5.85125e-08
LCMT1	-0.25186	7.48444	1.55789e-09	5.85609e-08
NT5C3B	-0.299053	7.56659	1.7362e-09	6.4076e-08
TRIM37	-0.297734	7.55619	1.62468e-09	6.08113e-08
LRRTM1	-0.599218	6.13342	1.80227e-09	6.55071e-08
TMEM123	0.352829	7.23263	1.6827e-09	6.27161e-08
KIF1BP	-0.321366	6.88691	1.69329e-09	6.29773e-08
HPS5	0.333925	5.51677	1.71895e-09	6.3797e-08
SDHA	-0.248867	7.61198	1.7255e-09	6.39053e-08
DCTPP1	-0.267904	6.61484	1.7374e-09	6.4076e-08
SMYD5	-0.39809	5.60903	1.80914e-09	6.56214e-08
CAPRIN2	-0.273886	6.30482	1.75197e-09	6.43472e-08
HAGH	-0.276392	7.67976	1.75206e-09	6.43472e-08
DNALI1	0.341347	6.02786	1.76377e-09	6.45277e-08
MAD2L1BP	-0.360082	5.86482	1.76431e-09	6.45277e-08
ATP8A2	-0.390504	6.56548	1.82419e-09	6.60312e-08
AKAP6	-0.26569	6.23875	1.77022e-09	6.46093e-08
PITPNA	-0.231217	6.79157	1.78501e-09	6.50143e-08
PHF21A	0.220423	6.84933	1.83182e-09	6.61711e-08
DDX25	-0.327385	6.32971	1.84747e-09	6.65999e-08
ATP2B3	-0.294077	5.63477	1.92193e-09	6.84425e-08
ATP6V0B	-0.343182	7.58982	1.86815e-09	6.72074e-08
CTDSP1	0.339874	6.56162	1.87388e-09	6.72761e-08
SUB1	-0.323264	7.61921	1.88264e-09	6.74528e-08
TTC1	-0.253154	6.77907	1.89926e-09	6.79101e-08
GABRB3	-0.359328	7.28247	1.91517e-09	6.83401e-08
DRG1	-0.222724	7.31352	1.92874e-09	6.85462e-08
SGIP1	-0.557751	7.28656	2.11073e-09	7.41158e-08
DGUOK	-0.350836	5.92821	2.02036e-09	7.14552e-08
MED13L	0.272211	6.72089	1.98966e-09	7.05687e-08
LANCL2	-0.263582	6.81619	2.02278e-09	7.14552e-08
MAP2K1	-0.440277	7.73713	2.03154e-09	7.16209e-08
AGAP2	-0.354094	5.93624	2.0529e-09	7.22291e-08
SPRYD7	-0.334353	6.36656	2.14103e-09	7.48806e-08
PDE1A	-0.341632	5.97437	2.13327e-09	7.47578e-08
C21ORF62	0.532652	4.64012	2.33481e-09	8.06955e-08
BEX1	-0.422745	9.50105	2.18707e-09	7.61987e-08
RBFOX2	-0.244358	6.8854	2.18738e-09	7.61987e-08
UQCRC2	-0.355587	7.17741	2.19319e-09	7.62502e-08
CDC27	-0.190778	6.30931	2.26505e-09	7.85934e-08
SYT3	-0.591579	5.93076	2.47646e-09	8.50895e-08
KCNAB1	-0.302487	6.20579	2.3194e-09	8.03206e-08
TANGO2	-0.423327	6.41004	2.51497e-09	8.60767e-08
PCSK2	-0.412203	6.59143	2.45384e-09	8.44773e-08
CHST6	0.823502	5.62588	2.62069e-09	8.90024e-08
ATP5F1	-0.260757	7.05931	2.44834e-09	8.44535e-08
SLC25A14	-0.34185	6.44438	2.62989e-09	8.91427e-08
TMEM246	-0.299931	6.67307	2.51295e-09	8.60767e-08
RAB11A	-0.259572	7.55359	2.52422e-09	8.62254e-08
MPP1	-0.308126	6.98921	2.54845e-09	8.68843e-08
TUBG2	-0.268915	7.22194	2.55831e-09	8.70519e-08
LAMP2	0.334076	7.4169	2.64463e-09	8.94699e-08
LAMP5	-0.510185	7.26123	2.66749e-09	9.00701e-08
SWAP70	0.311142	6.14509	2.67934e-09	9.02969e-08
CHAF1B	-0.452722	4.86869	2.77285e-09	9.29141e-08
MRPS23	-0.64982	6.07143	2.91079e-09	9.5729e-08
CNOT6	0.178192	6.53758	2.72698e-09	9.17268e-08
TXNDC9	-0.369487	5.70745	2.84264e-09	9.47115e-08
CHD1	0.255634	6.08392	2.74988e-09	9.23202e-08
THYN1	-0.269935	6.97964	2.8295e-09	9.44918e-08
CD81	0.260639	9.3335	2.83067e-09	9.44918e-08
BCAR3	0.329428	5.80148	2.859e-09	9.49041e-08
PSMA1	-0.337192	7.28101	2.85921e-09	9.49041e-08
HARS	-0.294828	7.98472	2.87711e-09	9.53185e-08
ANTXR2	0.45942	5.56361	3.12838e-09	1.02294e-07
GABRA1	-0.582623	7.28059	2.89175e-09	9.56236e-08
DDR2	0.353904	5.99361	2.8986e-09	9.567e-08
CD44	0.44973	5.67189	2.91127e-09	9.5729e-08
MDH1	-0.340552	8.31604	2.97571e-09	9.76655e-08
CNKSR2	-0.417328	6.43007	3.11306e-09	1.01983e-07
FH	-0.30296	5.87624	3.17847e-09	1.03302e-07
ST6GALNAC5	-0.494544	6.34851	3.20984e-09	1.03992e-07
BRI3	0.376297	8.02183	3.3061e-09	1.06913e-07
FANCE	0.286447	5.45452	3.16092e-09	1.03167e-07
P4HTM	-0.253311	7.52121	3.1803e-09	1.03302e-07
GLTP	0.332886	6.70086	3.18267e-09	1.03302e-07
ELAVL4	-0.382938	7.26272	3.32248e-09	1.07246e-07
TNFRSF21	-0.309859	6.70621	3.33044e-09	1.07306e-07
ZAK	0.236949	5.53249	3.36091e-09	1.0809e-07
DLG3	-0.291036	5.80166	3.50982e-09	1.12468e-07
TM2D3	-0.341833	8.04434	3.46562e-09	1.11254e-07
SLC25A12	-0.362955	7.00404	3.61321e-09	1.1557e-07
CALN1	-0.413816	6.61231	3.94406e-09	1.25468e-07
AP1M1	-0.323439	6.96453	4.05901e-09	1.28428e-07
DLD	-0.294228	6.62345	3.72726e-09	1.19002e-07
HCCS	-0.255945	6.03134	3.79913e-09	1.21077e-07
PTPRO	-0.343547	6.57711	3.96001e-09	1.25748e-07
SYNGR3	-0.417053	7.27751	3.98381e-09	1.26276e-07
MRPL37	-0.55407	6.4982	4.46612e-09	1.38568e-07
DNAJC6	-0.323277	7.21084	4.26236e-09	1.34379e-07
CHCHD10	-0.470188	7.16989	4.53378e-09	1.40173e-07
ATP6V1F	-0.261009	8.21995	4.21286e-09	1.33057e-07
KMT2E	0.346832	7.4096	4.67814e-09	1.44129e-07
NEO1	0.261176	6.53339	4.34318e-09	1.36588e-07
BDNF	-0.457789	5.12263	4.34817e-09	1.36588e-07
PTDSS1	-0.28314	7.39073	4.35572e-09	1.36588e-07
PTPRN	-0.290129	7.31235	4.36923e-09	1.36667e-07
PLEKHA7	0.645209	5.43948	4.7821e-09	1.46818e-07
ATP6V1C1	-0.286846	6.84844	4.38092e-09	1.36667e-07
ARAP1	0.302978	5.83599	4.38154e-09	1.36667e-07
KCNK1	-0.406062	6.15556	4.40252e-09	1.37078e-07
ATP6V0D1	-0.340386	7.45316	4.42793e-09	1.37626e-07
CGNL1	0.502716	6.60045	4.87348e-09	1.49363e-07
SEC61A2	-0.222737	6.45874	4.50043e-09	1.39387e-07
THBS2	0.361308	6.81882	4.64424e-09	1.43336e-07
PRR3	-0.358229	5.59077	4.75295e-09	1.46178e-07
KTN1	0.266415	7.64763	4.94471e-09	1.5102e-07
RAB3B	-0.487273	5.22933	4.97316e-09	1.51456e-07
ZNF217	0.460282	5.20654	4.97622e-09	1.51456e-07
BTBD10	-0.57961	7.32548	5.27423e-09	1.58877e-07
PFDN2	-0.225578	7.64006	4.93014e-09	1.50836e-07
CARTPT	-0.493145	6.38226	5.1606e-09	1.56526e-07
SEPT3	-0.340627	9.03818	5.47661e-09	1.6441e-07
STAG1	0.276243	5.63184	5.2303e-09	1.57824e-07
NDE1	0.326276	5.85469	5.1455e-09	1.56338e-07
RWDD2B	-0.35547	5.62489	5.2115e-09	1.57798e-07
PSMB6	-0.243037	7.75197	5.22631e-09	1.57824e-07
OLFM1	-0.34871	8.97225	5.37783e-09	1.61721e-07
PTRF	0.383148	5.73145	5.75921e-09	1.71431e-07
HINT1	-0.307519	8.50078	5.64153e-09	1.69073e-07
NUDT11	-0.416596	6.83151	5.70565e-09	1.70428e-07
ATP1A1	-0.378679	8.55671	5.70613e-09	1.70428e-07
GLO1	-0.301065	7.8147	5.71998e-09	1.70552e-07
GPRASP1	-0.452907	7.41302	5.95683e-09	1.76122e-07
DLGAP2	-0.277946	6.60526	5.85123e-09	1.73673e-07
GRAMD1C	0.391588	6.44534	5.85424e-09	1.73673e-07
RTN1	-0.373163	9.25047	5.9346e-09	1.7576e-07
MIR7-3HG	-0.570858	6.11793	6.54492e-09	1.89997e-07
MRPL9	-0.290578	6.53127	6.32295e-09	1.85389e-07
YWHAB	-0.344317	8.83841	6.10345e-09	1.79929e-07
STX1A	-0.366192	7.47129	6.1092e-09	1.79929e-07
HK1	-0.271068	7.81147	6.11627e-09	1.79929e-07
CD83	-0.267855	6.88867	6.26573e-09	1.84018e-07
BBX	0.258631	6.99651	6.35609e-09	1.86051e-07
MRPL2	-0.229246	5.97847	6.38606e-09	1.86617e-07
CDK2AP1	0.347781	9.18368	6.87758e-09	1.98261e-07
FYN	0.211091	7.38882	6.44408e-09	1.87739e-07
NFKB1	0.319292	6.27158	6.44581e-09	1.87739e-07
FAM114A1	0.322698	5.35631	6.68786e-09	1.93827e-07
EMX2	0.405468	6.7286	6.46796e-09	1.88073e-07
NDUFA11	-0.389825	6.78644	7.18838e-09	2.05289e-07
QKI	0.284694	6.73872	6.84247e-09	1.97656e-07
INHBB	0.397189	5.80889	6.77404e-09	1.96001e-07
STX12	-0.213487	7.66626	6.88595e-09	1.98261e-07
PSMC4	-0.347085	6.48712	6.93609e-09	1.99125e-07
GRM8	-0.35106	5.06909	6.9386e-09	1.99125e-07
RAP2A	-0.258234	8.30733	6.99065e-09	2.00292e-07
FAM19A2	-0.619374	6.61067	7.72926e-09	2.17906e-07
ADARB2	0.349389	5.86806	7.10457e-09	2.03225e-07
ACAP2	0.248264	5.85675	7.39883e-09	2.10275e-07
ACACB	0.369349	6.50692	7.50316e-09	2.11871e-07
EHD3	-0.256914	6.55877	7.23742e-09	2.06354e-07
NDUFA4	-0.300467	8.90421	7.34245e-09	2.0901e-07
SLC16A14	-0.472451	6.76398	8.17625e-09	2.2759e-07
CLIP3	-0.285219	8.06471	7.45956e-09	2.11558e-07
RHOBTB3	0.281282	7.33172	7.46802e-09	2.11558e-07
BSN	-0.37324	7.76207	7.50088e-09	2.11871e-07
SCAF11	0.213391	6.19712	7.97877e-09	2.23152e-07
USP11	-0.337943	8.07999	7.75507e-09	2.18284e-07
BEX3	-0.297249	9.34034	7.81476e-09	2.19285e-07
SMARCC1	0.229743	6.32986	7.81697e-09	2.19285e-07
MYO10	0.374306	6.32923	7.82805e-09	2.19285e-07
BEX5	-0.646648	7.10295	8.63967e-09	2.38977e-07
COX7B	-0.28372	7.41934	8.02037e-09	2.23959e-07
CEBPB	0.34668	7.73316	8.16278e-09	2.27575e-07
SCN3B	-0.514409	7.67302	8.55123e-09	2.37276e-07
SAMM50	-0.216928	6.09858	8.39068e-09	2.33189e-07
B4GALT7	-0.20057	6.2625	8.61102e-09	2.38559e-07
KRT222	-0.537923	6.67166	9.44944e-09	2.58932e-07
SZRD1	0.273229	6.23574	8.7302e-09	2.41101e-07
TMEM47	0.28303	8.11342	8.83001e-09	2.43281e-07
ELOVL4	-0.407662	6.99812	8.83679e-09	2.43281e-07
DAZAP1	0.239738	6.97693	8.90114e-09	2.4467e-07
TEX261	0.217297	6.28537	9.4241e-09	2.58641e-07
FAM181A	0.564214	5.96401	1.0405e-08	2.80792e-07
SLC17A6	-0.637707	6.07464	9.78432e-09	2.66037e-07
LGALSL	-0.31402	6.14257	9.84054e-09	2.67152e-07
RFX2	0.317667	5.23654	9.53167e-09	2.60779e-07
SPR	0.393419	5.90324	9.57182e-09	2.61471e-07
POP4	-0.182913	6.28698	9.64533e-09	2.63071e-07
CNRIP1	-0.455894	8.07024	1.06568e-08	2.85785e-07
COPS8	-0.2294	6.39915	9.6725e-09	2.63404e-07
GABRA5	-0.606446	6.19798	1.00565e-08	2.72594e-07
SLC47A2	0.952914	4.93026	1.13205e-08	3.0083e-07
ITFG1	-0.365389	6.24639	1.06417e-08	2.85785e-07
ATP5L	-0.248971	7.92858	1.03297e-08	2.79569e-07
NEDD1	0.476027	5.39569	1.14319e-08	3.0279e-07
SCRIB	0.302166	6.55289	1.04068e-08	2.80792e-07
PCMT1	-0.376195	8.11633	1.04432e-08	2.81343e-07
SUCLA2	-0.37016	7.07287	1.04841e-08	2.82014e-07
BNIP3	-0.224312	8.28351	1.06896e-08	2.86185e-07
EPB41L3	-0.388929	7.90527	1.07052e-08	2.86185e-07
SERPINF1	-0.464283	6.06829	1.07206e-08	2.86185e-07
GAREM1	0.216299	6.24126	1.08742e-08	2.89846e-07
SLC44A1	0.247023	7.26757	1.09119e-08	2.90412e-07
SUPT4H1	-0.230156	6.33672	1.13522e-08	3.01217e-07
MTCH2	-0.203361	6.7978	1.14459e-08	3.0279e-07
ATP6V0A1	-0.246457	7.87328	1.15231e-08	3.04376e-07
PTPRT	-0.451232	6.5852	1.15696e-08	3.05147e-07
MPV17	-0.324224	6.7199	1.18968e-08	3.13305e-07
KCNE4	0.549794	4.95641	1.24299e-08	3.25398e-07
ENTPD2	0.367447	4.82923	1.24514e-08	3.25475e-07
TRO	-0.251834	6.66478	1.2066e-08	3.17288e-07
SLC25A44	-0.212533	7.38059	1.23987e-08	3.25309e-07
INSIG2	-0.273888	6.43496	1.24081e-08	3.25309e-07
RIMS1	-0.427503	5.25682	1.29905e-08	3.38562e-07
PTPN13	0.246657	6.27549	1.27106e-08	3.31758e-07
TXNL4A	-0.250541	6.2648	1.32708e-08	3.44845e-07
SH3GL2	-0.432905	8.89369	1.31641e-08	3.42579e-07
SVOP	-0.65313	6.62091	1.484e-08	3.80008e-07
MYBPC1	0.36979	7.02981	1.36442e-08	3.53698e-07
DDIT4	0.429349	7.47288	1.36517e-08	3.53698e-07
TSPAN6	0.315845	5.86292	1.37555e-08	3.55862e-07
SYPL1	0.295877	6.18344	1.44396e-08	3.70834e-07
CSE1L	-0.242157	6.95555	1.39502e-08	3.6037e-07
KLHL24	0.291859	6.87091	1.46149e-08	3.74788e-07
NAP1L3	-0.390011	8.34514	1.41999e-08	3.66283e-07
TARBP1	-0.396405	6.50468	1.42277e-08	3.66463e-07
POLR2C	-0.190568	6.75368	1.43372e-08	3.68744e-07
SYN1	-0.356513	6.87998	1.53633e-08	3.90822e-07
NRIP3	-0.407781	7.43051	1.53734e-08	3.90822e-07
WDR7	-0.293653	6.72871	1.48677e-08	3.80165e-07
SERINC3	-0.237294	7.69115	1.49072e-08	3.8062e-07
KIF13B	0.344925	6.57542	1.53168e-08	3.90513e-07
CACNB1	-0.324825	5.97923	1.60912e-08	4.04973e-07
PARP2	-0.275418	6.59906	1.55628e-08	3.95065e-07
STAT5A	0.340564	5.67381	1.56689e-08	3.96507e-07
RMND5B	-0.180281	6.10779	1.56727e-08	3.96507e-07
MATN2	0.350602	6.21517	1.56872e-08	3.96507e-07
PDGFRB	0.336473	6.57725	1.58606e-08	4.00316e-07
WDR46	-0.413108	5.25298	1.6606e-08	4.16736e-07
TMEM35	-0.465349	6.16275	1.77777e-08	4.41729e-07
NELL2	-0.505301	8.58884	1.60338e-08	4.04107e-07
TSPYL5	-0.296172	6.80061	1.6314e-08	4.09995e-07
COL21A1	0.379446	5.68986	1.69705e-08	4.24674e-07
PTK2B	-0.313206	6.43368	1.69203e-08	4.2402e-07
WASF2	0.304938	6.31248	1.75979e-08	4.38502e-07
RUSC1-AS1	0.502169	6.05724	1.86985e-08	4.62649e-07
RPS6	0.256739	9.10643	1.71451e-08	4.28433e-07
ZMAT2	-0.297157	7.58321	1.92355e-08	4.72952e-07
KLHL6	0.472561	4.17657	1.94641e-08	4.76897e-07
ALAS1	-0.365033	6.04274	1.75535e-08	4.38015e-07
CHN1	-0.404539	9.92672	1.76858e-08	4.40068e-07
SLC25A11	-0.223347	6.92337	1.80274e-08	4.47304e-07
PARD3	0.367592	5.98935	1.88576e-08	4.65932e-07
LAMB2	0.394084	6.06751	1.82962e-08	4.53334e-07
GDAP1	-0.346935	6.68899	1.92003e-08	4.72952e-07
NEK7	0.351308	6.6099	1.92493e-08	4.72952e-07
ARF3	-0.279698	8.39931	1.90762e-08	4.70672e-07
COLEC12	0.439346	6.3016	1.93403e-08	4.74526e-07
SRM	-0.259655	6.95231	1.95473e-08	4.7827e-07
EHMT1	0.31473	5.48351	2.08506e-08	5.08039e-07
DLEC1	0.41673	4.80358	2.10985e-08	5.13367e-07
PSMA5	-0.31533	6.70188	2.06892e-08	5.05324e-07
ARL8B	-0.277992	8.02372	2.07105e-08	5.05324e-07
C16orf45	-0.331702	7.31919	2.3417e-08	5.59718e-07
IL6R	0.395231	5.17475	2.18293e-08	5.26778e-07
CCDC3	-0.527512	7.00567	2.36653e-08	5.64883e-07
BMPR1B	0.365797	6.15512	2.20601e-08	5.31618e-07
ASIC2	-0.357732	6.00561	2.12293e-08	5.15836e-07
MOB3B	0.230463	6.40502	2.12976e-08	5.16675e-07
PLK2	-0.474278	6.7497	2.13225e-08	5.16675e-07
LRRC47	-0.27002	7.63816	2.14655e-08	5.19425e-07
BRINP2	-0.306282	6.70958	2.15357e-08	5.20407e-07
B4GALT6	-0.374043	6.08988	2.25763e-08	5.42572e-07
UBXN2A	0.365248	7.35448	2.5057e-08	5.91682e-07
DNAJC1	0.211226	6.14665	2.24723e-08	5.40811e-07
ARRDC4	0.522617	6.90466	2.52102e-08	5.93685e-07
EMC1	-0.229631	6.02813	2.2716e-08	5.45183e-07
MAP3K5	0.23295	7.48155	2.28966e-08	5.48769e-07
LAMTOR3	-0.256398	6.60904	2.32946e-08	5.57549e-07
MANBAL	-0.336375	7.13684	2.65723e-08	6.19973e-07
SLC39A12	0.648423	6.85937	2.66415e-08	6.20764e-07
CGREF1	-0.452734	5.15826	2.4927e-08	5.89403e-07
EXOSC5	-0.348863	5.57514	2.40097e-08	5.7233e-07
ATPAF1	-0.349405	6.83747	2.68682e-08	6.23569e-07
TUSC2	-0.208111	6.45042	2.41256e-08	5.73835e-07
GMPR	0.443836	6.20639	2.41381e-08	5.73835e-07
LMNA	0.244366	6.02672	2.4221e-08	5.75028e-07
MAN2A1	0.30372	7.0669	2.45854e-08	5.82893e-07
FGF13	-0.405993	7.02537	2.46717e-08	5.84151e-07
ARMCX2	-0.306833	6.58496	2.52045e-08	5.93685e-07
CTBP2	0.192521	6.80924	2.52431e-08	5.93685e-07
KATNB1	-0.315522	6.05048	2.55726e-08	6.00632e-07
MPPED2	-0.246057	6.31372	2.58588e-08	6.06544e-07
KCNIP4	-0.43553	6.08257	2.91241e-08	6.67124e-07
AASDHPPT	-0.294428	6.34537	2.61384e-08	6.12286e-07
AP2A2	-0.228497	6.88757	2.62388e-08	6.1382e-07
EDF1	-0.240504	8.24804	2.62836e-08	6.14053e-07
YJEFN3	-0.580945	6.4762	2.94393e-08	6.72591e-07
TRIM36	-0.339923	4.74606	2.76715e-08	6.40684e-07
STAR	-0.444923	4.75856	2.77103e-08	6.40684e-07
NDUFV1	-0.193832	7.16322	2.67693e-08	6.22917e-07
ATP6AP1	-0.363166	7.8327	2.68453e-08	6.23569e-07
CFAP126	0.864104	5.266	3.10669e-08	7.0429e-07
KRCC1	0.247896	6.29435	2.77149e-08	6.40684e-07
MT1H	0.410351	7.69078	2.78181e-08	6.42225e-07
OGFRL1	0.293088	6.32613	2.89938e-08	6.65005e-07
CDK7	-0.38959	5.88343	2.80076e-08	6.45753e-07
SMAD5	0.270097	6.19804	2.80998e-08	6.47032e-07
BAG3	0.456247	7.22344	2.81966e-08	6.48412e-07
NDFIP2	-0.371851	7.04791	3.20607e-08	7.23092e-07
TJP2	0.30393	5.91503	2.87845e-08	6.61067e-07
CYCS	-0.211987	6.70511	2.94326e-08	6.72591e-07
PRKAR1A	-0.261497	7.79997	2.94881e-08	6.72834e-07
PCP4	-0.456986	7.34138	2.96054e-08	6.74634e-07
PELI1	0.291608	5.9931	2.96577e-08	6.74952e-07
PI4KA	-0.373685	7.83596	3.04516e-08	6.92124e-07
RBM18	-0.355019	6.254	3.43222e-08	7.63332e-07
AP3B2	-0.233527	6.56266	3.0645e-08	6.95622e-07
GKAP1	0.415342	6.01438	3.47839e-08	7.69709e-07
SLC1A1	-0.311541	6.0801	3.12101e-08	7.06625e-07
LIFR	0.322025	6.29926	3.26995e-08	7.34675e-07
DEK	0.248446	7.06373	3.18843e-08	7.20963e-07
GAS2L1	0.246696	6.71404	3.19423e-08	7.21347e-07
PARP14	0.423541	5.70214	3.61097e-08	7.95047e-07
COX8A	-0.254735	8.20744	3.24225e-08	7.29404e-07
PPFIA1	0.190658	6.55595	3.24235e-08	7.29404e-07
NPL	0.297949	5.82234	3.39721e-08	7.56503e-07
CA11	-0.290804	7.83048	3.27744e-08	7.35418e-07
HMGCR	-0.337848	7.31331	3.30308e-08	7.40227e-07
KIAA1033	0.211909	6.5422	3.32324e-08	7.43778e-07
EMC9	-0.379607	5.78866	3.32738e-08	7.43778e-07
PCSK1N	-0.378833	7.38666	3.35816e-08	7.49046e-07
TSTA3	-0.242358	5.75093	3.35947e-08	7.49046e-07
NFATC4	0.331149	5.27268	3.57313e-08	7.8869e-07
CAMKK2	-0.284149	6.48252	3.45418e-08	7.67247e-07
KCTD13	-0.260039	6.72335	3.47386e-08	7.69709e-07
PRDX3	-0.298841	7.15333	3.47689e-08	7.69709e-07
IQCK	0.218567	6.02644	3.48613e-08	7.70452e-07
GDPD2	0.421336	5.09971	3.64056e-08	8.0056e-07
PSMB4	-0.268377	8.00517	3.58246e-08	7.89757e-07
COPS5	-0.302036	6.75319	3.65587e-08	8.02921e-07
SLC16A9	0.726466	6.37286	4.13547e-08	8.92653e-07
PIM1	0.283317	6.14895	3.68806e-08	8.08983e-07
SPARC	0.327683	8.60557	3.69544e-08	8.0959e-07
RFTN2	0.408715	7.19711	4.17673e-08	8.99352e-07
RAPGEF3	0.360416	6.12018	3.73475e-08	8.17185e-07
PHF3	0.1923	6.4866	3.74386e-08	8.18161e-07
LETMD1	-0.321247	7.41894	3.93744e-08	8.59397e-07
DOK1	0.278392	5.87567	3.97535e-08	8.66597e-07
MAML2	0.399986	5.91369	4.29205e-08	9.19681e-07
MAP2K4	-0.320836	7.14715	3.98165e-08	8.66896e-07
POU3F2	0.2872	6.22563	4.17545e-08	8.99352e-07
GAD2	-0.376593	5.44282	4.00888e-08	8.71746e-07
FNDC4	-0.293288	6.69095	4.03914e-08	8.77241e-07
PSMD14	-0.296651	7.41182	4.05234e-08	8.78792e-07
ELF2	0.215797	6.05277	4.05627e-08	8.78792e-07
EMC4	-0.368559	7.63844	4.57601e-08	9.69893e-07
OAT	-0.315973	8.32944	4.06948e-08	8.8057e-07
SP1	0.251259	5.78884	4.08924e-08	8.83758e-07
KCNV1	-0.533177	5.5009	4.26968e-08	9.16002e-07
SH3BGRL2	-0.37985	7.6452	4.65348e-08	9.85126e-07
SLC32A1	-0.705996	5.65431	4.68958e-08	9.89198e-07
CRB1	0.35745	5.51898	4.38768e-08	9.36914e-07
CCDC81	0.45006	4.14738	4.40573e-08	9.39462e-07
DAAM1	0.194207	6.8403	4.26195e-08	9.16002e-07
G3BP1	0.200423	6.91808	4.26772e-08	9.16002e-07
ACTN2	-0.299818	5.85785	4.47069e-08	9.52159e-07
ATP5D	-0.216863	7.3454	4.35361e-08	9.31736e-07
SURF2	-0.319017	5.11853	4.56883e-08	9.6954e-07
LIMK2	0.311955	5.96809	4.38846e-08	9.36914e-07
ARHGDIA	-0.268409	6.61023	4.48133e-08	9.53273e-07
CAMK1G	-0.45019	5.94821	4.69541e-08	9.89242e-07
UCHL3	-0.334365	6.08396	4.50731e-08	9.57639e-07
VPS26B	-0.266764	6.71159	5.11693e-08	1.06909e-06
PITPNB	-0.222298	7.91808	4.66683e-08	9.86766e-07
SYNM	0.220974	6.94327	4.67903e-08	9.88156e-07
NXPH1	-0.512932	6.16915	5.33626e-08	1.10833e-06
LDLRAP1	0.346655	5.74227	4.75565e-08	1.00073e-06
RNF14	-0.235917	6.50141	4.78474e-08	1.00565e-06
ARHGEF9	-0.295169	6.88002	5.09617e-08	1.06601e-06
LNX1	-0.43618	6.63964	5.50554e-08	1.13945e-06
ARL6	-0.562447	4.95916	5.57901e-08	1.15194e-06
TM7SF2	-0.355188	6.15563	4.9567e-08	1.04055e-06
MRPS7	-0.219992	6.54407	4.98099e-08	1.0444e-06
CCSER2	-0.228392	6.68089	5.2229e-08	1.08864e-06
CASP7	0.375449	5.49567	5.26628e-08	1.09638e-06
SUSD4	-0.338681	6.22425	5.28573e-08	1.09913e-06
VIPR1	-0.339467	6.17188	5.05481e-08	1.05862e-06
ARL6IP6	0.33649	6.03029	5.73941e-08	1.17502e-06
FAM84B	0.336919	6.25232	5.75087e-08	1.17502e-06
SLC12A5	-0.376785	8.23547	5.20543e-08	1.08629e-06
JAKMIP1	-0.403968	6.60028	5.90055e-08	1.19864e-06
RNF135	0.481904	5.58543	5.93355e-08	1.20396e-06
CCNDBP1	-0.367636	6.08757	5.97953e-08	1.21189e-06
TMEM176A	0.43719	6.03894	5.58274e-08	1.15194e-06
FAXC	-0.453989	6.36545	6.05705e-08	1.22226e-06
CDK5RAP2	0.219876	6.1666	5.36098e-08	1.11215e-06
KIAA0513	-0.254312	7.28287	5.47771e-08	1.13503e-06
TMEM141	-0.548062	6.79703	6.25871e-08	1.25976e-06
SYNC	0.386405	5.32897	5.73976e-08	1.17502e-06
SALL1	0.343471	5.74344	5.74819e-08	1.17502e-06
GAB1	0.246055	5.94231	5.76589e-08	1.17536e-06
MAPK9	-0.312894	7.04811	5.58553e-08	1.15194e-06
GRPEL1	-0.242829	6.55812	5.62359e-08	1.15843e-06
ATOH7	-0.499122	5.07985	6.41937e-08	1.28329e-06
NECAP2	0.280464	6.33674	5.69076e-08	1.16953e-06
FAHD1	-0.366339	6.07548	6.50226e-08	1.29691e-06
PPP2CA	-0.263757	7.93345	5.74781e-08	1.17502e-06
HSP90AB1	-0.360156	8.37276	5.76061e-08	1.17536e-06
MUC1	0.351819	5.03709	6.02059e-08	1.2174e-06
GLT1D1	-0.396887	6.73316	6.55631e-08	1.30473e-06
PSMD12	-0.275383	6.67979	6.05852e-08	1.22226e-06
LSM3	-0.212106	6.49998	5.82215e-08	1.18545e-06
MLC1	0.345457	7.05198	5.88224e-08	1.19631e-06
IFNLR1	0.424526	4.88413	6.77793e-08	1.34383e-06
MTMR9	-0.171465	7.40892	6.00858e-08	1.21637e-06
SPATS2	-0.235763	5.91274	6.29337e-08	1.26447e-06
HIPK2	0.379122	7.63808	6.32243e-08	1.26824e-06
LRRC1	0.313268	5.65236	6.08164e-08	1.22552e-06
IMPAD1	-0.254061	5.81014	6.40643e-08	1.28216e-06
IRF2BP2	0.26643	7.06953	7.12981e-08	1.40143e-06
ASXL1	0.152843	6.60852	6.29649e-08	1.26447e-06
FXYD7	-0.343259	6.8178	6.35892e-08	1.2741e-06
TMEM14A	-0.35127	7.4187	6.46851e-08	1.29165e-06
TUBB	-0.338298	8.15343	7.05476e-08	1.38822e-06
TOMM20	-0.3518	7.9703	6.78331e-08	1.34383e-06
APBA2	-0.222301	7.56455	6.51057e-08	1.2971e-06
C10orf35	-0.419451	6.95355	7.38387e-08	1.4433e-06
FBXL3	0.302326	7.63955	7.40848e-08	1.4465e-06
CYP4X1	-0.510996	6.6555	7.43703e-08	1.44726e-06
ARHGDIG	-0.375964	6.03184	6.95023e-08	1.37205e-06
DNAJA2	-0.229364	7.37984	6.67231e-08	1.32632e-06
TRIP10	0.4058	5.76752	6.70982e-08	1.33227e-06
EIF2AK1	-0.225319	7.06007	6.83953e-08	1.35344e-06
RASGRF1	-0.292976	5.23621	7.1843e-08	1.41056e-06
MAP2	-0.285134	8.17717	6.90903e-08	1.36566e-06
CDC42	-0.21958	6.71795	6.95694e-08	1.37205e-06
RNF128	-0.350687	5.54949	7.27315e-08	1.42482e-06
TM2D2	-0.440437	6.77714	7.93275e-08	1.53355e-06
SLC25A3	-0.306903	8.13534	7.02926e-08	1.38476e-06
CRTAP	0.214236	6.39179	7.36878e-08	1.44195e-06
TIMM23	-0.320425	6.05609	7.78081e-08	1.50749e-06
HIST1H2BD	0.351682	5.45794	7.20301e-08	1.41266e-06
GSTA4	-0.236536	7.30353	7.42491e-08	1.44693e-06
PSMC3	-0.28905	6.79321	7.42709e-08	1.44693e-06
TNFRSF1B	0.367512	5.97846	7.487e-08	1.45537e-06
DHCR24	-0.339516	7.40763	7.50522e-08	1.4573e-06
GPRC5B	0.25671	7.96389	7.52257e-08	1.45906e-06
PCDH8	-0.556038	6.5197	7.90238e-08	1.52936e-06
SNAP23	0.278592	5.58207	7.99087e-08	1.5414e-06
EIF6	-0.219686	6.55298	8.00004e-08	1.54148e-06
MFHAS1	0.262497	6.42845	8.27878e-08	1.58996e-06
EIF3K	-0.229449	7.72138	7.98995e-08	1.5414e-06
KAT2B	0.333804	6.61643	8.34297e-08	1.5988e-06
CYFIP2	-0.285433	8.26157	8.09962e-08	1.55896e-06
LY6E	-0.326546	6.60131	8.14395e-08	1.56577e-06
WDR54	-0.393177	6.91001	9.30808e-08	1.75319e-06
PGM2L1	-0.514268	7.69294	9.34085e-08	1.75748e-06
GSKIP	-0.427636	7.05593	9.37243e-08	1.76154e-06
PSD2	0.375798	7.94043	9.47465e-08	1.77695e-06
IGSF21	-0.434509	6.78538	9.49351e-08	1.77859e-06
SUMO4	0.17779	6.39831	8.75327e-08	1.66114e-06
SNRNP25	-0.248836	7.58691	8.42638e-08	1.61302e-06
AFF1	0.299482	5.92204	8.4531e-08	1.61484e-06
RAB15	-0.251358	7.40589	8.45424e-08	1.61484e-06
SCIN	0.456798	6.4015	8.53308e-08	1.62813e-06
SLA	0.339038	5.70777	8.59555e-08	1.63828e-06
ANKRD46	-0.279198	7.64161	8.63961e-08	1.64336e-06
RBM17	0.219664	6.68107	8.64088e-08	1.64336e-06
USMG5	-0.406123	7.09208	1.00249e-07	1.86622e-06
DPY30	-0.382927	7.11406	9.92051e-08	1.85071e-06
APLP2	-0.152928	7.72658	8.73584e-08	1.65962e-06
FUNDC1	-0.485537	6.54588	9.96214e-08	1.8565e-06
ZDHHC16	-0.311342	6.94214	1.01059e-07	1.87931e-06
P3H2	0.276158	4.78678	9.29002e-08	1.75166e-06
CDKN2D	-0.267976	5.66749	8.93042e-08	1.69293e-06
CKAP5	-0.226356	7.27039	9.03241e-08	1.71042e-06
NCBP2-AS2	-0.817518	7.92752	5.639e-08	1.16025e-06
PKM	-0.321794	7.62776	9.07637e-08	1.7169e-06
FSD1	-0.316287	6.75491	9.1672e-08	1.73222e-06
TRIM22	0.395912	5.86163	9.57859e-08	1.79072e-06
ZNF385D	-0.285046	5.90597	9.24408e-08	1.74487e-06
ZBTB47	0.314061	6.95114	1.05857e-07	1.94823e-06
ZNF385B	-0.563536	5.60092	1.07073e-07	1.96415e-06
CUL2	-0.230623	6.07954	9.42057e-08	1.76869e-06
TMEM151A	-0.559392	5.6533	1.07436e-07	1.96671e-06
PRELP	0.347027	6.32509	9.53864e-08	1.78515e-06
TTC19	-0.247117	7.54048	9.59e-08	1.79095e-06
CTSH	0.385691	7.09387	1.01513e-07	1.8853e-06
GRIN2A	-0.426216	6.97423	1.01595e-07	1.8853e-06
BMP2K	0.233113	5.57078	1.02205e-07	1.89262e-06
ACSS3	0.315257	5.73166	1.02513e-07	1.89632e-06
CNTRL	0.254816	5.42139	1.02699e-07	1.89777e-06
ZNF621	0.380241	6.31232	1.14451e-07	2.07784e-06
ITPR2	0.30999	5.65228	1.06679e-07	1.96103e-06
ATP13A2	-0.285523	6.7285	1.0216e-07	1.89262e-06
STOM	0.300136	7.76553	1.02821e-07	1.89803e-06
SLITRK4	-0.492319	6.84215	1.17893e-07	2.13591e-06
MAPK6	-0.285865	7.22309	1.04064e-07	1.91897e-06
CPNE4	-0.538837	6.90666	1.20289e-07	2.17484e-06
NBEA	-0.300598	7.3107	1.05873e-07	1.94823e-06
ZNF345	0.300843	4.52388	1.112e-07	2.02508e-06
PPP3CB	-0.281388	8.143	1.07069e-07	1.96415e-06
EMP2	0.301252	5.68052	1.07191e-07	1.96428e-06
NNT	-0.210048	6.03437	1.077e-07	1.9675e-06
OSBPL6	-0.248769	6.54329	1.24497e-07	2.23713e-06
WFDC1	-0.283248	5.87924	1.09138e-07	1.99047e-06
RNF130	0.250574	6.86798	1.09186e-07	1.99047e-06
RNF213	0.388226	5.61716	1.24848e-07	2.24115e-06
NLRC5	0.578762	5.76521	1.26763e-07	2.2732e-06
MRPL46	-0.301795	6.19399	1.13793e-07	2.07017e-06
SKP1	-0.205555	8.75706	1.14208e-07	2.07557e-06
ERICH3	-0.568436	6.19688	1.30956e-07	2.34296e-06
AQP1	0.462502	6.81819	1.17494e-07	2.13088e-06
HRASLS	-0.235274	5.63103	1.18773e-07	2.14964e-06
RAN	-0.418356	6.904	1.21208e-07	2.18864e-06
KLF2	0.289691	5.83811	1.21301e-07	2.18864e-06
MCM7	0.30925	6.05048	1.22544e-07	2.20881e-06
MIF	-1.04639	6.33287	8.31163e-08	1.59453e-06
INPPL1	0.306401	6.32365	1.23462e-07	2.22308e-06
LPIN1	0.190701	7.51864	1.23922e-07	2.22907e-06
BEX4	-0.344599	8.34674	1.36735e-07	2.42729e-06
ATP5SL	-0.275521	6.32537	1.33668e-07	2.38004e-06
MRPS18A	-0.178227	6.56977	1.27985e-07	2.29279e-06
RPS6KL1	-0.393524	6.28051	1.47691e-07	2.58763e-06
ZNF584	-0.415341	5.71486	1.47826e-07	2.58763e-06
SNCG	-0.273549	5.97192	1.31052e-07	2.34296e-06
IDH3A	-0.220198	7.16281	1.32085e-07	2.35902e-06
LRRC4	-0.535917	5.72822	1.51305e-07	2.6328e-06
RHBDF2	0.347304	5.79845	1.32284e-07	2.36018e-06
MGST3	-0.199065	7.75839	1.33312e-07	2.37612e-06
RASSF8	0.313243	5.51826	1.39736e-07	2.47308e-06
NACC2	0.28739	6.7374	1.40277e-07	2.48016e-06
TMEM130	-0.526249	7.46042	1.54597e-07	2.68477e-06
C19orf54	0.379821	5.9946	1.55092e-07	2.69071e-06
GFRA2	-0.32252	6.45605	1.3641e-07	2.42396e-06
SMAD9	0.273298	5.88249	1.431e-07	2.52247e-06
HSDL1	-0.29958	6.73954	1.58144e-07	2.73288e-06
TSC22D4	0.295492	6.93569	1.39211e-07	2.46875e-06
GABBR1	-0.244391	8.40249	1.3954e-07	2.4721e-06
ORAI3	0.302104	6.01461	1.40488e-07	2.4814e-06
NES	0.314451	5.70157	1.48275e-07	2.59289e-06
OCIAD2	-0.48048	6.75848	1.6325e-07	2.80458e-06
KIF1C	0.350176	6.20507	1.42921e-07	2.52183e-06
LEAP2	0.530042	5.05734	1.64183e-07	2.81786e-06
CORO1A	-0.396626	6.11337	1.43444e-07	2.526e-06
FOXJ1	0.479838	5.09526	1.50438e-07	2.62289e-06
KCNQ5	-0.532923	5.84318	1.66359e-07	2.84688e-06
EHD2	0.328897	5.66733	1.45551e-07	2.56053e-06
CDH10	-0.252004	7.54119	1.46056e-07	2.56686e-06
YTHDF2	-0.219485	6.94733	1.47787e-07	2.58763e-06
TNS2	0.35126	6.24936	1.47812e-07	2.58763e-06
COX6B1	-0.281091	8.49429	1.48721e-07	2.59812e-06
ATPIF1	-0.226884	7.00971	1.56362e-07	2.70741e-06
ALDOA	-0.327238	8.28268	1.49211e-07	2.60409e-06
PLTP	0.400744	6.61913	1.50898e-07	2.62832e-06
CCDC124	-0.365325	5.69209	1.74943e-07	2.97065e-06
PSMD13	-0.223616	6.38488	1.53313e-07	2.6651e-06
FAM174B	-0.259476	6.14217	1.61459e-07	2.77762e-06
BPGM	-0.253025	5.67493	1.61523e-07	2.77762e-06
DCTN1	-0.877765	4.84261	1.07702e-07	1.9675e-06
SPAG7	-0.175602	6.70438	1.55669e-07	2.69806e-06
REEP5	-0.259838	8.7918	1.58138e-07	2.73288e-06
NDUFA1	-0.286052	8.22956	1.60267e-07	2.76685e-06
RITA1	-0.238259	6.18065	1.60718e-07	2.77192e-06
CUEDC2	-0.214898	7.25526	1.61115e-07	2.77603e-06
RUNDC1	-0.345131	6.30698	1.86101e-07	3.11799e-06
ANAPC13	-0.259018	6.40582	1.70866e-07	2.91549e-06
NEFM	-0.345113	7.33793	1.65176e-07	2.83214e-06
ACTL6A	0.342337	5.26629	1.66175e-07	2.8465e-06
LDOC1	-0.275414	7.65103	1.67425e-07	2.86233e-06
HIST1H1C	0.418888	5.80126	1.69616e-07	2.89697e-06
RNFT2	-0.320912	5.82436	1.78933e-07	3.02964e-06
CD99	0.30061	6.90874	1.80098e-07	3.04351e-06
SEPP1	0.535359	7.11336	1.98811e-07	3.29967e-06
KAT6B	0.218918	6.09581	1.81448e-07	3.06337e-06
LRPAP1	-0.241611	7.12782	1.73481e-07	2.95617e-06
GPX4	-0.225372	8.51628	1.73586e-07	2.95617e-06
SPOCK1	-0.289127	8.67455	1.74581e-07	2.96972e-06
VPS39	-0.220922	6.80107	1.74719e-07	2.96972e-06
CACFD1	0.252369	5.7287	1.83643e-07	3.08803e-06
ST6GALNAC2	0.488215	4.89272	1.83786e-07	3.08803e-06
ZDHHC23	-0.502739	6.44692	2.02058e-07	3.34393e-06
PITPNC1	0.268166	6.45267	1.76503e-07	2.99426e-06
EIF2S1	-0.19049	6.75314	1.77368e-07	3.00602e-06
PLIN3	0.321636	6.68746	1.87523e-07	3.13583e-06
APMAP	-0.226354	7.70836	1.79558e-07	3.03729e-06
CDC37	-0.331761	6.47913	1.90839e-07	3.18524e-06
KIF17	-0.346458	5.38972	1.82183e-07	3.07282e-06
ZFP36L1	0.306852	6.55704	1.82836e-07	3.08088e-06
POLR3A	-0.333687	6.60302	2.10229e-07	3.4564e-06
CNIH3	-0.299566	6.26987	1.8314e-07	3.08306e-06
LINGO1	-0.385148	7.65138	2.1192e-07	3.48095e-06
FBXL14	-0.242189	5.9538	1.84493e-07	3.09695e-06
MRPL16	-0.226669	6.5688	1.85692e-07	3.11411e-06
MRPL40	-0.260906	6.27934	1.86578e-07	3.123e-06
DNAJC8	-0.217324	7.03935	1.88309e-07	3.14599e-06
SALL2	0.21459	6.98489	1.97212e-07	3.28537e-06
SLC25A32	-0.330155	5.97522	1.98821e-07	3.29967e-06
COX6A1	-0.171015	7.50298	2.0036e-07	3.32209e-06
PSMG3	-0.405646	6.51962	2.21134e-07	3.6069e-06
LINC01089	0.930628	7.30787	1.33884e-07	2.38149e-06
SNX31	0.762802	4.96945	2.24469e-07	3.65297e-06
SCN2B	-0.376143	5.8305	1.95324e-07	3.25701e-06
TFRC	-0.251979	6.81769	1.98193e-07	3.29859e-06
MAPKAPK3	0.249879	6.13701	1.98589e-07	3.29967e-06
MAATS1	0.312427	5.20657	2.29556e-07	3.72198e-06
TSPAN13	-0.373527	7.95108	2.01005e-07	3.32965e-06
MUM1L1	-0.496559	6.13549	2.31905e-07	3.7566e-06
PWP1	-0.198318	6.71548	2.02252e-07	3.344e-06
SIRT1	0.243612	6.40004	2.02647e-07	3.34739e-06
CFL1	-0.236409	8.83072	2.0593e-07	3.39843e-06
ADIPOR2	0.287418	7.72362	2.07037e-07	3.4135e-06
GSTO1	-0.23546	7.285	2.09044e-07	3.44335e-06
TGIF2	0.305537	5.05288	2.19266e-07	3.58488e-06
MAPK10	-0.241751	7.2577	2.0961e-07	3.44944e-06
ATP10D	0.283297	5.83114	2.12635e-07	3.48943e-06
PMPCA	-0.23879	6.55267	2.13621e-07	3.50234e-06
SLC14A1	0.525664	6.59689	2.14852e-07	3.51926e-06
PECAM1	0.292249	6.05935	2.17782e-07	3.56393e-06
NETO2	-0.324624	6.16681	2.21132e-07	3.6069e-06
IER2	0.223283	6.3042	2.21228e-07	3.6069e-06
FOXRED1	-0.317863	6.67711	2.55448e-07	4.08903e-06
TRIM56	0.615946	5.71763	2.55722e-07	4.08969e-06
FSTL1	0.3	6.01024	2.33361e-07	3.77671e-06
FAM111A	0.267311	5.05272	2.22179e-07	3.61905e-06
FAM107B	0.540615	7.56736	2.57905e-07	4.11712e-06
PFDN4	-0.222896	6.20467	2.25075e-07	3.65698e-06
NAGPA	-0.303492	6.49854	2.25131e-07	3.65698e-06
ZHX2	0.274786	6.31655	2.25689e-07	3.66266e-06
WIPF3	-0.573486	6.42115	2.69477e-07	4.26791e-06
NAPB	-0.486009	8.1377	2.63882e-07	4.20489e-06
WDR74	-0.236247	6.00823	2.40287e-07	3.87454e-06
ANKDD1A	0.323112	7.02457	2.66681e-07	4.23799e-06
MSH2	-0.44686	5.21835	2.42674e-07	3.90588e-06
DCAF6	-0.236584	7.18014	2.43083e-07	3.90888e-06
TCF7L2	0.223828	6.10616	2.43947e-07	3.91574e-06
TMEM178A	-0.414421	8.33467	2.69535e-07	4.26791e-06
RBPJ	0.225093	7.17342	2.34426e-07	3.79046e-06
PARP9	0.435808	5.73929	2.72365e-07	4.30498e-06
ATP5A1	-0.25793	7.77442	2.36581e-07	3.82179e-06
LRRC8B	-0.354402	6.62757	2.50467e-07	4.0166e-06
BDH1	-0.207166	5.525	2.39601e-07	3.86702e-06
POP7	-0.286588	6.72985	2.41498e-07	3.8905e-06
RBBP6	0.155119	6.08455	2.43955e-07	3.91574e-06
TRIM4	0.255367	6.00152	2.83167e-07	4.45172e-06
TMEM150A	0.477509	6.53116	2.93118e-07	4.58359e-06
KIAA1468	-0.246029	6.83156	2.90383e-07	4.5489e-06
NDUFA12	-0.381798	8.1582	2.91111e-07	4.55624e-06
IRAK1	0.231949	6.41322	2.53703e-07	4.06479e-06
VDAC2	-0.22843	7.43901	2.57151e-07	4.10882e-06
SERTM1	-0.660696	6.31775	2.9841e-07	4.65806e-06
TMEM163	-0.359412	6.33403	3.02975e-07	4.72512e-06
ELOVL6	-0.211088	6.06532	2.63102e-07	4.19628e-06
GGCT	-0.247136	6.74282	2.64695e-07	4.21403e-06
C11orf70	0.549796	4.45815	3.07544e-07	4.7752e-06
ANKRD40	0.265348	6.31408	2.66351e-07	4.23657e-06
ABL1	0.252981	6.46727	2.67016e-07	4.23949e-06
TMEM38A	-0.469245	6.1559	3.08548e-07	4.78657e-06
VLDLR	-0.346705	5.46453	2.80836e-07	4.41903e-06
ACP2	-0.246778	6.09819	2.68702e-07	4.2624e-06
CEP350	0.215048	6.82953	2.69798e-07	4.26824e-06
ICT1	-0.334489	6.24877	3.12646e-07	4.84161e-06
INPP5F	-0.320201	5.08445	2.84617e-07	4.47052e-06
SLC25A29	0.313308	7.29374	3.23283e-07	4.98003e-06
NDUFS3	-0.252159	7.70152	2.73476e-07	4.31652e-06
EXOSC9	-0.274559	5.92221	2.73586e-07	4.31652e-06
ATP5J	-0.220501	8.04343	2.77414e-07	4.373e-06
ADAM33	0.409781	6.00481	3.21525e-07	4.964e-06
CREG2	-0.608822	7.58675	3.21678e-07	4.964e-06
NDFIP1	-0.286408	7.74146	2.80401e-07	4.41612e-06
PDZD11	-0.280597	6.18813	3.25239e-07	5.00578e-06
MRPL32	-0.309991	7.13742	3.28862e-07	5.0483e-06
LRPPRC	-0.189518	6.86651	2.85426e-07	4.47922e-06
REV3L	0.218428	6.5611	2.89629e-07	4.54114e-06
GDAP1L1	-0.276053	5.84321	2.98254e-07	4.65806e-06
BHMT2	0.326368	5.05266	3.13332e-07	4.84796e-06
SPRYD3	-0.287153	7.63397	3.47283e-07	5.28952e-06
HNRNPH3	0.182597	7.28562	3.03876e-07	4.73498e-06
RUVBL2	-0.230713	6.39291	3.05921e-07	4.76262e-06
SEPT10	0.295864	5.43073	3.06791e-07	4.77101e-06
CMC2	-0.216976	8.06256	3.07002e-07	4.77101e-06
GPD1L	-0.267216	7.24024	3.10073e-07	4.80599e-06
RAB3C	-0.4185	5.94145	3.59769e-07	5.45139e-06
ABCG4	-0.2679	6.24086	3.2026e-07	4.9508e-06
HBP1	0.26018	5.53345	3.37304e-07	5.16436e-06
HP1BP3	0.205917	7.18638	3.38036e-07	5.17107e-06
CLTA	-0.141547	7.16934	3.22654e-07	4.9747e-06
GPN1	-0.195504	6.43067	3.26603e-07	5.02238e-06
PHF10	0.188617	6.5791	3.27591e-07	5.03318e-06
MEGF10	0.50291	6.71274	3.7963e-07	5.7375e-06
GLRX5	-0.199196	7.95921	3.31793e-07	5.08884e-06
KLC1	-0.223852	7.7621	3.32952e-07	5.10218e-06
MITF	0.26206	5.54692	3.50305e-07	5.32633e-06
ZSCAN29	0.290158	6.25196	3.91048e-07	5.87474e-06
ZFAND2A	-0.382797	7.44491	3.92879e-07	5.8972e-06
ZNF618	0.417016	5.63936	3.9472e-07	5.91979e-06
RBM38	0.233428	6.02692	3.40942e-07	5.21099e-06
MRPS30	-0.344794	6.08491	3.42515e-07	5.23049e-06
ANXA7	-0.185855	7.66197	3.44719e-07	5.25959e-06
PDLIM5	0.230725	6.12512	3.4693e-07	5.28873e-06
PPP3R1	-0.310196	7.1047	3.6575e-07	5.53248e-06
ZBTB5	0.182808	5.97771	3.47886e-07	5.29412e-06
LCLAT1	-0.263756	6.56592	4.07482e-07	6.0956e-06
IL17D	0.342465	8.12324	4.08167e-07	6.10066e-06
MANEAL	-0.427605	6.02988	4.09898e-07	6.11614e-06
RAB9B	-0.390017	6.92533	4.13729e-07	6.16807e-06
UBE2M	-0.34976	6.53539	3.58039e-07	5.43923e-06
RAF1	0.197434	6.5199	3.58918e-07	5.44476e-06
B4GALNT1	-0.197854	6.80342	3.59022e-07	5.44476e-06
ATP11C	0.458615	5.13296	4.19009e-07	6.23094e-06
MYOM1	0.366514	5.68675	3.63015e-07	5.49583e-06
BTBD7	0.235378	5.60202	3.83896e-07	5.7821e-06
YWHAG	-0.361566	9.65363	4.27125e-07	6.3249e-06
HEG1	0.325073	6.25977	3.88177e-07	5.8366e-06
BCAS2	-0.2827	6.00904	4.09494e-07	6.11529e-06
KLHL35	-0.345039	5.10573	4.15196e-07	6.1847e-06
GABRG3	-0.359327	4.62652	3.96524e-07	5.94178e-06
SYBU	-0.318563	7.88173	3.8004e-07	5.73877e-06
TCEAL8	-0.350197	6.57854	4.42002e-07	6.52872e-06
ANKMY2	-0.285055	6.98473	3.82739e-07	5.77457e-06
KDSR	0.217422	6.13827	3.83124e-07	5.77542e-06
DMAP1	-0.506541	6.01326	4.45092e-07	6.56884e-06
FAIM2	-0.237204	8.62454	3.84982e-07	5.7935e-06
HEY2	0.358793	6.0079	4.31701e-07	6.38192e-06
UNC5D	-0.39392	6.49439	4.64938e-07	6.81031e-06
SNRPD1	-0.213335	6.21937	4.24794e-07	6.30099e-06
GLRB	-0.380471	6.60347	4.04947e-07	6.06284e-06
NUPL2	-0.29099	5.63945	4.1703e-07	6.20676e-06
ERLEC1	-0.504474	7.49833	5.01376e-07	7.28572e-06
TMEM261	-0.243394	6.92127	4.88551e-07	7.13836e-06
ARHGEF26	0.262493	5.4722	4.20697e-07	6.25076e-06
ZNHIT3	-0.266623	6.68162	4.24501e-07	6.30099e-06
POPDC3	-0.321987	6.33345	4.26544e-07	6.32162e-06
MAFB	0.285577	6.21123	4.51451e-07	6.64155e-06
PCF11	0.143737	6.69639	4.30699e-07	6.37245e-06
TBC1D7	-0.376766	5.29721	5.06845e-07	7.33861e-06
N4BP2	0.356588	5.51606	5.07296e-07	7.3391e-06
TMEM155	-0.633511	5.85321	5.18727e-07	7.48601e-06
HIBCH	0.234934	6.46594	4.48499e-07	6.61357e-06
COMMD1	-0.326993	7.11485	5.21811e-07	7.52435e-06
AKR1C3	0.37784	6.21598	4.50902e-07	6.64155e-06
MOCS2	-0.205742	6.32365	4.51529e-07	6.64155e-06
RPS6KA5	0.238976	6.46223	4.55442e-07	6.69351e-06
SFSWAP	0.245246	6.38681	4.80781e-07	7.03067e-06
MRPS9	-0.367594	6.37456	5.35909e-07	7.70868e-06
MYOT	0.374146	5.56403	4.60827e-07	6.76542e-06
CDKN3	-0.304588	4.58347	4.61104e-07	6.76542e-06
MRAP2	-0.646255	6.30143	5.36399e-07	7.70941e-06
ZIC2	0.479359	7.27376	5.40247e-07	7.75013e-06
DTX3L	0.445203	5.78636	5.40345e-07	7.75013e-06
EIF4H	-0.215975	8.00457	4.64814e-07	6.81031e-06
TMEM169	-0.534626	5.49865	5.44396e-07	7.79253e-06
TNS1	0.286884	6.00164	4.94118e-07	7.21223e-06
MTHFD1	-0.237486	6.47879	4.94427e-07	7.21223e-06
NDUFV2	-0.24482	7.20485	5.01535e-07	7.28572e-06
OPCML	-0.284026	7.91901	4.77283e-07	6.98533e-06
OXR1	-0.327959	6.51817	5.06205e-07	7.33539e-06
ANLN	0.591447	7.00319	5.71901e-07	8.14646e-06
BBOX1	0.32397	6.36645	4.94895e-07	7.21308e-06
METTL7A	0.271098	7.20683	4.98582e-07	7.26081e-06
APOD	0.277062	8.97395	5.00473e-07	7.28232e-06
PIEZO1	0.269425	5.6558	5.02074e-07	7.28752e-06
CCT7	-0.297978	7.46182	5.03375e-07	7.30039e-06
PPP1R14C	-0.511588	5.7095	5.91258e-07	8.38459e-06
GALNT11	-0.211837	7.96636	5.07781e-07	7.34008e-06
VAMP1	-0.337591	6.52748	5.09231e-07	7.355e-06
RAB6B	-0.270033	7.40901	5.22577e-07	7.52921e-06
JAZF1	-0.37026	6.67415	6.11309e-07	8.62669e-06
TMEM205	-0.298275	7.41781	6.15495e-07	8.66223e-06
CLMN	0.281646	6.1037	5.29837e-07	7.62757e-06
STMN3	-0.277379	7.87466	5.91478e-07	8.38459e-06
SH3GLB2	-0.162007	6.70687	5.40553e-07	7.75013e-06
CDH18	-0.319865	6.79558	5.43786e-07	7.79013e-06
TRIM5	0.295052	4.29335	5.71058e-07	8.14105e-06
WDR47	-0.303453	7.39214	5.45403e-07	7.80059e-06
TLR5	0.409477	5.45615	5.77334e-07	8.21056e-06
SAFB2	0.21204	7.28693	5.51507e-07	7.88149e-06
AKIRIN2	-0.412975	6.57964	6.43312e-07	9.0033e-06
SLC40A1	0.323552	5.93471	6.44102e-07	9.00353e-06
NIPBL	0.205942	6.2246	5.52786e-07	7.89335e-06
BANP	0.233846	6.67118	5.60783e-07	8.00105e-06
CEP104	0.251175	5.64202	5.96255e-07	8.4455e-06
BNIP2	0.24273	5.85544	5.73472e-07	8.16223e-06
TMEM43	0.187701	6.52303	5.79691e-07	8.23542e-06
SMYD3	-0.302472	6.17756	5.80019e-07	8.23542e-06
GPATCH2	-0.205694	5.21987	6.11499e-07	8.62669e-06
HIVEP2	-0.367487	6.62584	6.14467e-07	8.65469e-06
AMOTL2	0.284915	6.55	6.20645e-07	8.72076e-06
RAB14	-0.237346	6.43373	6.2379e-07	8.75795e-06
BLCAP	-0.251508	8.65467	5.97418e-07	8.45517e-06
RAB31	0.262544	8.26511	6.00426e-07	8.49091e-06
C6orf136	-0.314274	6.86185	7.02434e-07	9.67675e-06
ZC4H2	-0.298016	4.98485	6.382e-07	8.93887e-06
FAM217B	-0.343913	7.39728	7.13893e-07	9.81157e-06
PTS	-0.252245	6.79299	6.11476e-07	8.62669e-06
BRF2	-0.213231	5.8992	6.1212e-07	8.62853e-06
RALGDS	0.280559	6.80031	6.4654e-07	9.02693e-06
ACSF2	0.356969	5.47378	6.17389e-07	8.68195e-06
ANXA2R	0.491001	4.93997	7.26784e-07	9.98094e-06
KIAA1549L	-0.345171	7.01869	6.92388e-07	9.57586e-06
SLCO3A1	0.225936	6.61621	6.36855e-07	8.93425e-06
PSMB5	-0.206143	7.45323	6.37376e-07	8.93444e-06
ASNA1	-0.315408	5.85106	6.44352e-07	9.00353e-06
CRY1	0.298625	6.2082	6.84524e-07	9.49696e-06
DACH2	-0.516366	6.09583	7.66521e-07	1.04532e-05
IL4R	0.334044	6.04834	6.60344e-07	9.21235e-06
YPEL5	-0.222655	8.28388	6.62701e-07	9.2379e-06
CAP2	-0.39747	8.35768	6.97408e-07	9.62259e-06
GARS	-0.250914	8.02438	6.65336e-07	9.2673e-06
CMSS1	-0.337844	6.56454	7.81633e-07	1.06428e-05
WDR81	0.273332	6.23577	7.82383e-07	1.06448e-05
MAGEE1	-0.425114	7.50731	7.83684e-07	1.06542e-05
RYR3	0.311964	7.15608	6.71814e-07	9.35012e-06
ABCA1	0.267282	5.88713	6.74311e-07	9.37007e-06
RPA3	-0.381974	5.20531	6.74313e-07	9.37007e-06
PNKD	-0.285253	6.45433	7.92282e-07	1.07462e-05
NDUFA8	-0.311716	7.6162	6.82965e-07	9.48281e-06
TRAPPC2L	-0.244507	6.5184	6.86833e-07	9.52149e-06
UCHL5	-0.235203	5.52585	6.89942e-07	9.55706e-06
VSTM2L	-0.423053	6.75847	8.08487e-07	1.09155e-05
DDAH2	0.323584	5.71061	6.91647e-07	9.57313e-06
GUCY1B3	-0.278013	7.21419	7.29343e-07	1.00083e-05
EFNA1	0.337523	6.28464	6.95824e-07	9.61581e-06
DHPS	-0.234562	6.4085	6.97031e-07	9.62259e-06
ERC2	-0.399134	7.34308	7.35441e-07	1.00762e-05
KIAA0319	-0.211524	6.96818	7.01433e-07	9.67053e-06
TPRG1L	-0.42099	7.7248	8.20629e-07	1.1054e-05
ANKRD13A	0.322688	7.08151	8.27524e-07	1.11298e-05
TMEM70	-0.240984	5.68766	7.08276e-07	9.7496e-06
PARP4	0.348398	6.01242	7.48128e-07	1.02341e-05
CMAS	-0.195728	6.83388	7.13256e-07	9.81047e-06
ZNF516	0.331705	5.56074	8.06e-07	1.08987e-05
SLC12A7	0.262682	6.45438	7.30413e-07	1.00151e-05
NDN	-0.24807	7.1447	7.41962e-07	1.01577e-05
NEXN	0.466385	4.98585	8.6932e-07	1.16474e-05
EP300	0.199469	5.94094	7.92128e-07	1.07462e-05
PMP2	0.326952	8.81958	7.5351e-07	1.02997e-05
MTMR4	-0.230431	7.58205	7.54742e-07	1.03086e-05
MAGED2	-0.219075	6.99632	7.5944e-07	1.03647e-05
DLGAP1	-0.313718	5.67555	7.9912e-07	1.08139e-05
ANKRD10	0.218885	6.27284	7.69455e-07	1.04851e-05
CLUL1	-0.370657	4.88319	8.11124e-07	1.09427e-05
PLCD3	0.351767	6.06749	9.19546e-07	1.22548e-05
ATF1	0.246876	5.70828	7.85909e-07	1.06762e-05
TGFB1I1	0.480091	5.46392	8.28194e-07	1.11303e-05
FOXN2	0.267177	6.27455	7.94242e-07	1.07625e-05
HOOK1	-0.276403	6.03611	7.94704e-07	1.07625e-05
TMEM97	-0.194467	6.61583	8.06824e-07	1.09014e-05
CDH13	-0.478497	6.06199	8.55305e-07	1.14684e-05
CYC1	-0.284188	7.15557	8.18493e-07	1.10337e-05
CHMP2A	-0.235773	7.4042	8.23708e-07	1.1087e-05
CXCL16	0.408567	6.74089	9.66545e-07	1.27798e-05
SLC25A22	-0.229296	6.97658	8.29722e-07	1.11423e-05
RBL2	0.23408	6.55473	8.41802e-07	1.12959e-05
SCYL1	-0.323321	6.31764	9.90751e-07	1.30361e-05
LIN7B	-0.216182	6.41813	8.73157e-07	1.16899e-05
RAI14	0.37309	5.53546	8.75457e-07	1.17118e-05
TRAPPC6B	-0.383521	6.69268	1.03412e-06	1.3546e-05
ST8SIA3	-0.305192	5.96764	9.30479e-07	1.2382e-05
NRXN1	-0.228431	6.77232	9.00701e-07	1.20404e-05
GPT2	0.357897	7.30938	1.06156e-06	1.38539e-05
AP1S1	-0.337377	5.79754	9.51511e-07	1.26237e-05
IL10RA	0.367295	5.54227	9.52295e-07	1.26245e-05
DIRAS1	-0.36371	5.65415	1.06382e-06	1.38654e-05
BDH2	0.254782	6.02801	9.07414e-07	1.21209e-05
SEMA4F	-0.22384	6.29863	9.08172e-07	1.21218e-05
GUF1	-0.230209	5.50908	9.59375e-07	1.26993e-05
CNTNAP1	-0.216766	7.90625	9.1588e-07	1.22154e-05
PHYHIP	-0.303801	7.92805	9.20227e-07	1.22548e-05
MACF1	0.144203	7.47478	9.33007e-07	1.24062e-05
COX6C	-0.256893	8.64937	9.36201e-07	1.24393e-05
CHCHD2	-0.229095	8.32195	9.37622e-07	1.24488e-05
KIF3A	-0.302113	6.94997	9.85639e-07	1.29883e-05
KLHL5	0.291609	6.86299	1.10315e-06	1.42794e-05
PLXDC2	0.409067	7.13546	1.10391e-06	1.42794e-05
RAB27B	-0.343866	5.35638	1.00138e-06	1.31564e-05
GLOD4	-0.257488	6.86728	9.53134e-07	1.26262e-05
PJA2	-0.248919	8.94258	9.66912e-07	1.27798e-05
PSMB7	-0.211478	7.47809	9.67723e-07	1.27809e-05
NELL1	-0.320743	5.76135	1.02197e-06	1.34068e-05
WBP11	-0.222353	6.68257	9.738e-07	1.28515e-05
SCFD2	-0.279961	6.21568	1.14822e-06	1.47982e-05
TSSC1	-0.27572	6.30798	9.77871e-07	1.28956e-05
FAM102B	-0.532853	6.00757	1.20411e-06	1.53165e-05
GRM7	-0.262446	5.70324	1.0388e-06	1.35971e-05
PRDX6	0.221871	8.42845	9.88203e-07	1.30123e-05
VASN	0.432146	6.27273	1.16847e-06	1.49995e-05
MT1M	0.369051	7.69676	9.94474e-07	1.30753e-05
KMT2C	0.251583	6.73125	1.18e-06	1.50972e-05
FAM189A2	0.335748	6.77789	1.06061e-06	1.38517e-05
LAMB1	-0.308807	5.6375	1.00801e-06	1.32336e-05
APOC1	0.311691	6.58673	1.06402e-06	1.38654e-05
LATS2	0.399979	5.65368	1.19003e-06	1.52144e-05
ZBTB1	0.236685	5.29023	1.06774e-06	1.39035e-05
TUBG1	-0.306871	6.76175	1.07101e-06	1.39358e-05
MLIP	-0.604132	6.1119	1.2024e-06	1.53099e-05
STYK1	-0.342033	5.43859	1.07844e-06	1.40131e-05
SLC6A16	0.299507	5.0593	1.07854e-06	1.40131e-05
PITHD1	-0.438947	6.27471	1.20702e-06	1.53424e-05
SOAT1	0.285818	5.19324	1.08153e-06	1.40416e-05
RNF123	-0.188042	6.14981	1.03363e-06	1.3546e-05
LAT2	0.279008	5.39613	1.03982e-06	1.36004e-05
FGD4	0.329033	6.24894	1.22366e-06	1.55104e-05
TMEM126A	-0.344197	6.84449	1.22376e-06	1.55104e-05
CRBN	-0.163952	7.35331	1.04878e-06	1.37073e-05
PRICKLE1	-0.317753	7.43753	1.23507e-06	1.56312e-05
ADAMTSL3	0.295154	5.06288	1.13369e-06	1.46324e-05
PLPP2	0.456854	5.34965	1.08306e-06	1.40511e-05
UTP11	-0.225186	5.61824	1.09018e-06	1.4133e-05
S100PBP	0.213158	6.1127	1.09553e-06	1.41919e-05
ZNF107	0.266647	4.75738	1.15682e-06	1.4891e-05
ATP13A5	0.363921	4.81783	1.2993e-06	1.63267e-05
DUSP4	-0.39273	5.04628	1.11423e-06	1.44022e-05
RRAGA	-0.239452	7.63996	1.11939e-06	1.44583e-05
IFT140	0.28322	5.05917	1.19187e-06	1.52268e-05
ETFB	-0.238885	7.01778	1.13586e-06	1.46496e-05
SP110	0.223909	5.48606	1.15712e-06	1.4891e-05
MCAT	-0.291627	5.62628	1.15842e-06	1.48968e-05
FKBP8	-0.259217	6.11117	1.15949e-06	1.48997e-05
PHF2	0.187559	5.72781	1.22789e-06	1.55515e-05
PPP1R11	-0.186379	6.75253	1.16896e-06	1.49995e-05
NAP1L4	0.224064	6.37562	1.17333e-06	1.50447e-05
PRKD2	0.260971	5.58674	1.17496e-06	1.50504e-05
VASP	0.32963	5.91967	1.17549e-06	1.50504e-05
CRY2	-0.246773	6.94098	1.19501e-06	1.52559e-05
PRKAG1	-0.312856	6.01633	1.19869e-06	1.52918e-05
NTNG1	-0.278522	5.67177	1.20053e-06	1.53042e-05
OXCT1	-0.275555	6.26062	1.20273e-06	1.53099e-05
IFIT2	0.24411	5.86644	1.21201e-06	1.53947e-05
PRKCZ	-0.21321	6.68665	1.21557e-06	1.54289e-05
CALB1	-0.50929	5.90419	1.28162e-06	1.61507e-05
ZNF37A	0.28939	6.69173	1.43741e-06	1.7858e-05
GNA12	0.207192	6.81552	1.2863e-06	1.61864e-05
GGT7	-0.379812	5.39099	1.44929e-06	1.79675e-05
XK	-0.3631	6.22007	1.30088e-06	1.63349e-05
PTPRS	-0.33943	5.34038	1.30437e-06	1.6367e-05
LRRC52	0.435695	4.62006	1.46249e-06	1.80929e-05
RAMP1	0.197106	7.38806	1.245e-06	1.57456e-05
UQCR10	-0.195688	7.85488	1.31262e-06	1.6447e-05
DLC1	0.246447	6.00095	1.24708e-06	1.57519e-05
IDI1	-0.21598	7.42402	1.24785e-06	1.57519e-05
SLC15A3	0.341884	4.95426	1.24819e-06	1.57519e-05
PHEX	0.308042	4.783	1.31842e-06	1.65079e-05
DOCK3	-0.350226	6.44953	1.32017e-06	1.65181e-05
KIAA1715	-0.278297	6.20905	1.48354e-06	1.83404e-05
CEP135	0.219394	5.98287	1.26675e-06	1.59747e-05
SOWAHC	0.321021	4.99573	1.41388e-06	1.75905e-05
MPC2	-0.196705	7.08775	1.28469e-06	1.61777e-05
GBP3	0.630111	4.85846	1.52194e-06	1.8802e-05
EIF3H	-0.197931	7.7043	1.29897e-06	1.63267e-05
KCNJ2	0.306434	6.8992	1.30697e-06	1.63879e-05
AK3	0.261614	7.57499	1.54323e-06	1.90116e-05
C19orf53	-0.287567	7.42775	1.55309e-06	1.91063e-05
SERPINI2	0.455658	4.25143	1.40697e-06	1.7517e-05
GPS1	-0.248444	6.50858	1.34685e-06	1.68399e-05
ACVR2A	-0.195769	6.31087	1.44063e-06	1.78853e-05
STOML2	-0.285905	6.30594	1.36923e-06	1.71077e-05
TRAPPC3	-0.162338	7.06074	1.3714e-06	1.71225e-05
CTNNBIP1	-0.209032	6.50831	1.37758e-06	1.71875e-05
DHRS3	0.273879	6.55759	1.38006e-06	1.72063e-05
STK33	0.413662	5.05079	1.63055e-06	1.99615e-05
APEX1	-0.214302	7.3533	1.38414e-06	1.72448e-05
KLHDC8A	-0.266855	5.43136	1.45715e-06	1.80395e-05
C21orf91	0.476621	6.02376	1.64011e-06	2.00367e-05
GIMAP7	0.565797	5.68704	1.65241e-06	2.01589e-05
CHDH	0.344124	5.71365	1.65494e-06	2.01758e-05
RHBDD2	-0.344201	8.69606	1.73623e-06	2.09922e-05
CCDC184	-0.509357	5.4473	1.74636e-06	2.10858e-05
IMP3	-0.229529	6.74401	1.41706e-06	1.76176e-05
ITPRIP	0.451414	5.91389	1.67468e-06	2.03882e-05
GALM	0.327873	5.7049	1.69202e-06	2.0548e-05
RARRES3	0.305624	6.56839	1.44812e-06	1.79657e-05
PIAS4	0.242829	6.23063	1.45121e-06	1.79786e-05
C10orf88	-0.273555	6.11635	1.73469e-06	2.09881e-05
UPRT	-0.405389	5.95379	1.76381e-06	2.12672e-05
HYLS1	-0.369423	5.4539	1.77191e-06	2.13357e-05
TXN	-0.231751	6.88983	1.598e-06	1.95843e-05
TOR1A	-0.270678	5.82746	1.59863e-06	1.95843e-05
HYI	0.163994	6.33526	1.52735e-06	1.88556e-05
PTH1R	0.269354	6.50825	1.53041e-06	1.88801e-05
KPNA1	-0.153937	6.53267	1.5432e-06	1.90116e-05
CACNA2D3	-0.372862	6.82917	1.54492e-06	1.90191e-05
SLC1A6	-0.368022	4.89627	1.63438e-06	1.99806e-05
ASH2L	-0.229102	7.2424	1.56403e-06	1.92274e-05
FGF2	0.303772	5.93111	1.65005e-06	2.01441e-05
NRGN	-0.319373	8.61322	1.57148e-06	1.92936e-05
KLK7	-0.314684	6.07218	1.57161e-06	1.92936e-05
HENMT1	-0.367339	5.93173	1.8663e-06	2.22891e-05
NKRF	-0.196308	6.77882	1.58758e-06	1.94761e-05
UBR3	-0.29784	6.39715	1.88558e-06	2.25042e-05
IRAK4	0.301784	4.88052	1.69114e-06	2.0548e-05
FOXD1	0.484971	4.89395	1.69247e-06	2.0548e-05
PODNL1	0.269866	5.84943	1.69792e-06	2.05998e-05
TTC31	0.268724	5.39511	1.63409e-06	1.99806e-05
FMNL2	0.43909	8.08067	2.02593e-06	2.38555e-05
FBXL16	-0.346682	7.88408	1.95004e-06	2.31219e-05
CCM2	-0.30251	6.60694	1.95446e-06	2.31535e-05
CALML4	0.239022	4.89612	1.73967e-06	2.10194e-05
PRPF4	-0.19921	5.84623	1.65913e-06	2.02129e-05
MORN4	-0.273955	6.22038	1.97381e-06	2.33355e-05
SPTBN2	-0.346995	6.36579	1.68421e-06	2.049e-05
TTC17	0.156517	6.59507	1.70778e-06	2.07052e-05
EML3	0.292312	6.21539	1.71569e-06	2.07868e-05
PAQR8	0.320189	8.21276	2.03346e-06	2.39122e-05
TUSC3	-0.291846	5.93376	1.719e-06	2.08126e-05
CFAP47	0.441079	4.95023	2.05161e-06	2.41003e-05
SLIT3	-0.30361	5.27534	1.83123e-06	2.19597e-05
LRIG3	0.474501	4.86355	2.05932e-06	2.41517e-05
TPD52L1	0.278627	7.06964	1.74798e-06	2.10909e-05
CRTC3	0.298224	6.71848	2.0522e-06	2.41003e-05
CD2AP	0.225992	5.22949	1.84895e-06	2.2112e-05
FMO2	0.347225	4.77978	1.9653e-06	2.32506e-05
AKAP5	-0.323434	5.55814	1.85606e-06	2.2182e-05
ZBTB16	0.249012	7.59496	1.76907e-06	2.1316e-05
PAIP2	-0.266131	7.28374	2.10197e-06	2.46055e-05
CARD6	0.551641	4.60215	2.10221e-06	2.46055e-05
AGT	0.286972	8.18881	1.78805e-06	2.15153e-05
CSK	0.212526	6.40341	1.79363e-06	2.15677e-05
UBQLN1	-0.247568	7.76378	2.12637e-06	2.48058e-05
PRRG1	0.24118	6.82834	1.79881e-06	2.16152e-05
CACNB4	-0.275403	6.07335	1.80237e-06	2.16331e-05
UQCRFS1	-0.265976	7.49734	1.80275e-06	2.16331e-05
DNAJC19	-0.229658	6.49038	2.15325e-06	2.50861e-05
CP	0.459483	5.69947	1.92242e-06	2.28662e-05
TAF8	0.283981	5.50276	2.16759e-06	2.52198e-05
ACYP2	-0.205384	6.62828	1.92829e-06	2.29206e-05
TMSB10	-0.256477	9.88861	1.83848e-06	2.20215e-05
RIMS2	-0.220312	7.18247	1.83888e-06	2.20215e-05
FAM129B	0.367405	6.12285	2.18507e-06	2.5356e-05
TRAPPC1	-0.502249	6.24941	2.18704e-06	2.53622e-05
KCNJ10	0.303512	7.07907	1.84628e-06	2.2095e-05
COQ10B	-0.200799	6.40676	1.88728e-06	2.25092e-05
ARL4D	-0.229408	5.29471	1.89326e-06	2.25653e-05
SRP54	-0.243871	6.99463	1.99906e-06	2.35707e-05
STK3	0.240522	5.54043	1.90906e-06	2.27381e-05
KCNA1	-0.302461	6.26873	2.01445e-06	2.37362e-05
PLEKHB1	0.27747	7.59242	1.91819e-06	2.28314e-05
TOLLIP	-0.205992	6.77093	1.93251e-06	2.29553e-05
FAM220A	-0.508713	7.56128	2.40889e-06	2.77338e-05
MICAL2	-0.215111	6.96261	1.94239e-06	2.3057e-05
SRPRA	-0.193477	6.46592	1.95048e-06	2.31219e-05
CA2	0.360401	7.15447	1.96183e-06	2.32251e-05
NDUFAF5	-0.223869	5.44719	1.97976e-06	2.33902e-05
TCEAL7	-0.429505	7.31899	2.3543e-06	2.71459e-05
RPL15	-0.171395	8.61021	1.99322e-06	2.35333e-05
TPGS2	-0.197666	6.59458	1.9953e-06	2.35421e-05
KLHDC3	-0.190818	7.72308	2.02972e-06	2.38842e-05
PDE1B	-0.331038	5.53613	2.05374e-06	2.41023e-05
PREX1	0.334468	7.0831	2.45256e-06	2.81996e-05
FAM219A	-0.27192	7.36669	2.45654e-06	2.82191e-05
EMP1	0.350334	5.64265	2.18442e-06	2.5356e-05
COPS4	-0.252683	6.24618	2.08854e-06	2.44781e-05
PLCD1	0.274795	6.4951	2.10402e-06	2.46103e-05
PTGES2	-0.242186	6.02144	2.10561e-06	2.46126e-05
SERPINA3	0.704466	7.83448	2.12558e-06	2.48058e-05
PREPL	-0.28367	7.54227	2.24371e-06	2.59679e-05
RINT1	-0.301365	5.44959	2.24518e-06	2.59679e-05
OSTF1	-0.330655	6.0617	2.13893e-06	2.49358e-05
PLEC	0.256815	6.41322	2.26184e-06	2.61434e-05
MSRB3	0.368891	5.46281	2.56063e-06	2.91564e-05
RUSC1	-0.187662	7.49396	2.16426e-06	2.51977e-05
CLPTM1	-0.168558	6.90885	2.17165e-06	2.52503e-05
ADSL	-0.179222	6.47436	2.17371e-06	2.52576e-05
DNMT3B	0.268524	5.08533	2.30361e-06	2.66088e-05
TMX4	-0.301682	7.15001	2.44015e-06	2.80753e-05
VAT1L	-0.462929	6.72371	2.60089e-06	2.95574e-05
LYSMD2	-0.363164	7.00385	2.60749e-06	2.95942e-05
PLOD2	0.244935	6.41243	2.21868e-06	2.57121e-05
ATP6V1G2	-0.898833	6.04714	2.11974e-06	2.47613e-05
NFU1	-0.223714	6.46767	2.22404e-06	2.57573e-05
ALOX15B	0.293677	4.87237	2.35474e-06	2.71459e-05
NMRAL1	-0.310884	6.87674	2.73132e-06	3.08603e-05
NIPSNAP1	-0.180825	6.92341	2.31985e-06	2.67787e-05
TBCC	-0.280661	5.74601	2.49087e-06	2.85469e-05
TPI1	-0.259963	8.25792	2.50382e-06	2.8658e-05
NKX2-2	0.36605	6.06686	2.3736e-06	2.73454e-05
CDC14A	0.310906	4.71795	2.5292e-06	2.8892e-05
SMC5	0.263402	5.38344	2.53112e-06	2.88952e-05
SLC39A10	-0.551447	6.67225	3.04789e-06	3.37011e-05
ARFGEF3	-0.251385	6.92364	2.91665e-06	3.26191e-05
TCEA2	-0.27292	6.41296	2.45746e-06	2.82191e-05
SLC4A3	-0.28739	6.65421	2.46021e-06	2.82323e-05
NDRG1	0.251896	8.68064	2.46739e-06	2.82962e-05
RHBDL1	-0.355218	5.19389	2.76682e-06	3.12012e-05
COX7A2	-0.188162	8.82769	2.49954e-06	2.86276e-05
HIST1H2AC	0.381048	6.15468	2.63867e-06	2.99094e-05
ERO1A	-0.172771	6.01784	2.50976e-06	2.87072e-05
SNX33	0.2978	6.07544	2.99317e-06	3.32214e-05
IVNS1ABP	0.20034	6.48852	2.52337e-06	2.88441e-05
ZNF444	0.166196	6.80713	2.53606e-06	2.89109e-05
PCNX2	-0.195748	5.93275	2.53641e-06	2.89109e-05
TJP1	0.211932	7.81293	2.53743e-06	2.89109e-05
ECM2	0.397742	4.85207	2.67508e-06	3.03026e-05
TRIL	0.312318	7.25333	2.70247e-06	3.05736e-05
ARHGEF10L	0.213642	5.83463	2.71502e-06	3.06958e-05
VAMP5	0.309147	5.98005	2.58355e-06	2.93983e-05
CAMK2A	-0.294758	8.31129	2.59873e-06	2.95519e-05
VGLL4	0.20591	7.2786	2.60715e-06	2.95942e-05
NPY	-0.400871	6.72417	2.63093e-06	2.9841e-05
SLC22A18AS	0.313788	4.93188	2.78869e-06	3.14075e-05
SRRM2	0.189216	8.04105	2.7998e-06	3.15125e-05
DAGLB	-0.332025	5.94075	3.18238e-06	3.49684e-05
NSDHL	-0.20329	6.10546	2.68003e-06	3.03391e-05
TP73-AS1	0.305893	5.53068	2.99564e-06	3.32278e-05
GLRX	-0.335197	6.38378	2.87997e-06	3.2291e-05
PPP1R13L	0.402087	5.46783	2.88461e-06	3.23179e-05
RANBP9	-0.211667	6.11909	2.88869e-06	3.23269e-05
RHOG	0.263701	6.76851	2.75527e-06	3.11108e-05
DGKG	0.2663	6.1115	2.7643e-06	3.11928e-05
LAMC1	0.191494	6.3473	2.76944e-06	3.12108e-05
SYN2	-0.320519	6.69337	2.93915e-06	3.27665e-05
FERMT2	0.236278	7.23139	2.81211e-06	3.16309e-05
ARMC9	-0.242021	4.80546	2.96558e-06	3.30193e-05
DZIP3	-0.237798	6.45987	2.82002e-06	3.16996e-05
NPAS3	0.188025	5.73045	2.82712e-06	3.17591e-05
PTRH2	-0.265911	6.4393	2.83437e-06	3.18202e-05
PLOD3	0.222946	6.60615	2.84618e-06	3.19324e-05
PRICKLE2	-0.327982	7.91594	3.41153e-06	3.70925e-05
SERGEF	-0.174438	6.27281	2.88605e-06	3.23179e-05
CFI	0.378037	4.83807	3.05472e-06	3.37554e-05
CRHBP	-0.448747	4.81474	3.06487e-06	3.38464e-05
LPP	0.262482	6.04215	3.06799e-06	3.38595e-05
NDUFAF4	-0.226747	6.40262	3.07861e-06	3.39341e-05
MRPL17	-0.256305	6.64361	2.92377e-06	3.26779e-05
SPP1	0.386057	7.76004	2.92672e-06	3.26802e-05
BOK	0.257221	5.79983	2.92769e-06	3.26802e-05
FIGN	0.287053	6.13495	3.49321e-06	3.78869e-05
HEPH	0.253808	5.80009	2.93602e-06	3.27524e-05
KIF1B	0.198822	7.51529	2.94847e-06	3.28496e-05
TRIM47	0.467852	6.14467	3.54075e-06	3.8308e-05
ARID2	0.228788	5.41577	3.74031e-06	4.00484e-05
PPP2R2B	-0.199628	7.25691	2.97761e-06	3.31322e-05
FBXL7	0.223179	6.27306	2.98332e-06	3.31515e-05
LGALS8	-0.16955	6.29484	2.98491e-06	3.31515e-05
BHLHE41	0.197402	6.5762	2.98499e-06	3.31515e-05
WDR78	0.238061	4.62365	3.16212e-06	3.47675e-05
FBXO21	-0.195771	7.68908	3.00977e-06	3.33635e-05
PID1	-0.310096	5.26505	3.02209e-06	3.34766e-05
SLITRK3	-0.310173	6.51691	3.02378e-06	3.34766e-05
DOCK5	0.278877	5.45612	3.1994e-06	3.51335e-05
MED1	0.180207	6.28317	3.03859e-06	3.36195e-05
GRIA1	-0.307695	6.66359	3.21367e-06	3.52682e-05
POMT2	0.166279	6.38034	3.07332e-06	3.3897e-05
CFLAR	0.205874	5.75424	3.24269e-06	3.55423e-05
MRVI1	0.486854	6.58057	3.68661e-06	3.95502e-05
ORC3	-0.232183	6.50841	3.11538e-06	3.4318e-05
GNPNAT1	-0.304357	6.17741	3.72115e-06	3.98918e-05
INPP5D	0.254498	5.33654	3.12085e-06	3.43566e-05
DUSP26	-0.152898	7.49241	3.12725e-06	3.44056e-05
BARX2	0.315754	4.84446	3.29908e-06	3.6028e-05
PPP2R1B	0.238735	5.60618	3.29929e-06	3.6028e-05
C12orf43	-0.34041	6.29388	3.76875e-06	4.0313e-05
FAM188A	-0.23831	6.18504	3.40428e-06	3.70366e-05
RHOC	0.234982	6.72313	3.23555e-06	3.54862e-05
PYCRL	-0.342366	5.17212	3.24825e-06	3.55811e-05
CERS6	-0.207363	7.19692	3.25874e-06	3.56539e-05
POLDIP2	-0.181038	6.51013	3.25895e-06	3.56539e-05
PIM2	-0.28192	5.59289	3.26486e-06	3.56963e-05
MAP1LC3A	-0.240441	6.34438	3.89837e-06	4.14883e-05
NOTCH2	0.279627	6.31424	3.44734e-06	3.74587e-05
KHNYN	0.224801	6.13076	3.68516e-06	3.95502e-05
MCU	-0.351476	6.10305	3.93822e-06	4.18112e-05
TIMM50	-0.217521	5.6675	3.49642e-06	3.78983e-05
DDA1	-0.272059	6.20351	3.3276e-06	3.63147e-05
ANXA1	0.381697	5.66805	3.33476e-06	3.63701e-05
BGN	0.337977	6.76696	3.53258e-06	3.8266e-05
CLGN	-0.381446	4.75635	3.55322e-06	3.84193e-05
MRPS35	-0.209626	6.77595	3.37208e-06	3.67544e-05
ENGASE	0.176247	6.78751	3.78157e-06	4.04164e-05
DNAL4	-0.254361	6.43195	3.3896e-06	3.69225e-05
BABAM1	-0.249514	6.92785	3.39218e-06	3.69277e-05
NDUFB10	-0.298588	7.39976	4.05424e-06	4.28619e-05
BMPR1A	0.217491	6.27816	3.63464e-06	3.91793e-05
HERC5	0.306797	5.44875	3.45207e-06	3.74869e-05
ITGA6	0.26471	5.64266	3.66538e-06	3.94622e-05
RBM14	0.246959	6.02476	3.48317e-06	3.78013e-05
NFASC	0.211809	6.61443	3.68703e-06	3.95502e-05
SLC6A12	0.363263	6.0705	3.53469e-06	3.8266e-05
LTF	0.519539	4.26974	3.73542e-06	4.00204e-05
NEGR1	-0.361119	6.62767	4.23553e-06	4.45643e-05
WARS	-0.281422	6.68105	3.56093e-06	3.8479e-05
SPATA7	-0.230258	6.07799	3.5695e-06	3.8548e-05
STEAP3	0.277982	5.08776	3.7696e-06	4.0313e-05
C15orf52	0.444636	5.9321	4.27327e-06	4.4924e-05
MT1F	0.353619	8.47776	3.80398e-06	4.06066e-05
CNNM3	0.219258	6.03009	3.60518e-06	3.88925e-05
SMAD4	0.190423	6.10849	3.60582e-06	3.88925e-05
CDC123	-0.208365	6.90542	3.63689e-06	3.91795e-05
POLDIP3	0.204497	6.11206	3.6678e-06	3.94642e-05
ABCF2	-0.189059	5.73845	3.6775e-06	3.95444e-05
BTG1	0.219151	7.11597	3.68131e-06	3.95502e-05
CCDC170	0.332457	4.60908	3.88962e-06	4.14202e-05
C16orf58	-0.331902	6.41494	4.42296e-06	4.63147e-05
VPS35	-0.24779	8.42299	3.91143e-06	4.15622e-05
SRPK2	-0.225639	6.53818	3.90892e-06	4.15622e-05
FLI1	0.259902	4.71472	3.96947e-06	4.20922e-05
UNG	0.20396	6.17556	3.7846e-06	4.04242e-05
KCNIP1	-0.342255	5.67675	3.83281e-06	4.08895e-05
FCHSD2	0.208009	6.83143	3.8512e-06	4.10608e-05
IGSF8	-0.339303	6.51197	4.61733e-06	4.81779e-05
PLPP3	0.304323	7.72499	4.08478e-06	4.31588e-05
NFKBIZ	0.39566	5.98377	4.63953e-06	4.8381e-05
ZFYVE26	0.146972	6.27077	3.88275e-06	4.13721e-05
FAM167A	0.312351	6.23144	4.66108e-06	4.84907e-05
SCARA3	0.252851	6.34519	3.91241e-06	4.15622e-05
BSCL2	-0.952097	6.35341	3.9854e-06	4.22356e-05
UBE2V2	-0.2319	6.96864	3.96896e-06	4.20922e-05
TRHDE	-0.447461	5.93923	4.19596e-06	4.42273e-05
PVALB	-0.59121	4.78371	4.20612e-06	4.43078e-05
HIP1R	0.268727	6.56682	4.21273e-06	4.43509e-05
CABP1	-0.352312	6.71929	3.99376e-06	4.22987e-05
CLSTN1	-0.177922	8.66789	4.02454e-06	4.25991e-05
HPCAL4	-0.22581	7.41601	4.04213e-06	4.27596e-05
ZNRD1	-0.332493	5.15586	4.84361e-06	5.02411e-05
ATP6V0E2	-0.174592	8.8299	4.09425e-06	4.32329e-05
WDR18	-0.294378	6.0521	4.10113e-06	4.32796e-05
GDA	-0.370203	6.97315	4.91667e-06	5.09388e-05
KCMF1	-0.161076	6.61963	4.36649e-06	4.58325e-05
CAV1	0.340585	5.77709	4.37045e-06	4.58467e-05
ZXDC	0.151832	5.64883	4.38624e-06	4.59849e-05
EIF2B3	-0.289923	6.07167	4.6519e-06	4.84691e-05
MAP4K5	0.218461	6.29627	4.19237e-06	4.42159e-05
PRRT3	-0.313187	6.85071	5.02306e-06	5.1797e-05
ASCL1	0.327898	5.67746	4.42618e-06	4.63208e-05
TFAP2C	0.2648	4.19635	4.47073e-06	4.67315e-05
CFAP36	-0.357274	6.56111	5.09612e-06	5.24274e-05
PRKCG	-0.267509	5.95199	4.27483e-06	4.4924e-05
NME4	0.219512	6.74828	4.32539e-06	4.54282e-05
BRWD3	0.291566	5.64364	5.23423e-06	5.36287e-05
COA3	-0.22812	6.92462	4.92626e-06	5.10081e-05
ITGA10	0.325514	5.42383	4.65769e-06	4.84841e-05
STK39	-0.200963	7.94285	4.41349e-06	4.6243e-05
TUBA1B	-0.27776	9.70411	4.4297e-06	4.63301e-05
HCFC1R1	-0.729291	5.45561	4.58012e-06	4.78181e-05
GLMN	-0.312064	5.38082	4.70483e-06	4.88879e-05
CDCA7	0.389915	4.88971	5.41086e-06	5.52134e-05
SHOC2	-0.211199	7.57398	4.79857e-06	4.98032e-05
ATOX1	-0.251195	6.78291	4.54312e-06	4.746e-05
PZP	0.340807	4.57825	4.88135e-06	5.06026e-05
QRICH1	-0.168158	6.44583	4.6535e-06	4.84691e-05
TEAD1	0.244625	5.65085	4.93596e-06	5.10711e-05
IGDCC4	0.442701	6.27431	5.63046e-06	5.72219e-05
STAM	-0.232909	6.97496	4.69806e-06	4.88465e-05
EGR1	-0.331936	7.08671	4.7429e-06	4.92544e-05
PMAIP1	0.375588	4.19411	5.03025e-06	5.18407e-05
WWOX	0.279735	5.3813	5.06482e-06	5.2136e-05
IL15	0.299878	3.97824	5.16685e-06	5.3093e-05
GLI2	0.266966	5.0042	5.17157e-06	5.31105e-05
ENTPD3	-0.272634	5.50198	5.1769e-06	5.31342e-05
SSFA2	0.198643	6.7469	5.19599e-06	5.32991e-05
CORO2B	-0.2071	7.43805	4.94094e-06	5.10711e-05
TMEM160	-0.246226	6.81456	4.94106e-06	5.10711e-05
RAB39B	-0.337783	5.90431	5.93758e-06	5.99965e-05
PKIB	-0.352677	5.12396	5.94149e-06	6.00015e-05
NUTF2	-0.123414	7.12311	4.95498e-06	5.1185e-05
DOC2A	-0.329003	6.05665	4.98777e-06	5.14934e-05
SEC11A	0.160443	7.20282	4.99268e-06	5.15139e-05
XRCC2	0.269874	6.62719	5.0344e-06	5.18531e-05
SATB2-AS1	-0.942083	5.91808	5.1e-06	5.24367e-05
CD40	0.229944	4.86158	5.3405e-06	5.45904e-05
MAPK8IP2	-0.218765	5.87749	5.35645e-06	5.47216e-05
TMEM266	-0.341418	5.82024	6.11355e-06	6.16042e-05
CNOT10	-0.419037	5.33677	6.18387e-06	6.21689e-05
ZNF134	-0.315276	5.23176	5.4609e-06	5.56594e-05
TTPAL	-0.22613	5.60457	5.50968e-06	5.61241e-05
TBC1D2B	0.22427	5.52305	5.22854e-06	5.36016e-05
N4BP2L1	-0.182591	5.57163	5.25244e-06	5.3784e-05
GPR22	-0.380715	5.57391	5.55496e-06	5.65199e-05
RARS	-0.249677	6.43489	5.30495e-06	5.42901e-05
ACHE	-0.270942	4.75186	5.32018e-06	5.44143e-05
FOXO4	0.271111	6.53179	5.36098e-06	5.47361e-05
SLC44A2	0.301983	7.3552	6.46359e-06	6.47168e-05
PARP12	0.251165	5.77208	5.7197e-06	5.80617e-05
RPS6KC1	-0.184501	7.28462	5.44154e-06	5.54942e-05
CCDC146	0.442738	5.65958	6.56324e-06	6.54167e-05
RGR	0.388683	5.20224	5.76901e-06	5.84948e-05
MRPL35	-0.163774	6.45474	5.53971e-06	5.63974e-05
ZNF462	0.343917	7.08949	6.66211e-06	6.61772e-05
ENPP5	-0.351039	6.40704	6.73373e-06	6.67003e-05
NHP2	-0.170983	7.11567	5.9362e-06	5.99965e-05
MADD	-0.171712	7.3796	5.62975e-06	5.72219e-05
GNRH1	0.241402	4.75107	6.00759e-06	6.06342e-05
GTF2F1	-0.165339	6.48418	5.69231e-06	5.78171e-05
BLOC1S2	-0.315315	7.68743	7.27674e-06	7.1118e-05
SCN2A	-0.297289	8.03532	5.73619e-06	5.81956e-05
PALD1	0.402987	6.41995	6.94178e-06	6.84912e-05
IQSEC1	-0.168945	6.98752	5.8113e-06	5.88896e-05
ZCCHC12	-0.518129	6.7612	7.02117e-06	6.91968e-05
TMOD2	-0.234826	6.96132	6.18176e-06	6.21689e-05
DGAT2	-0.357498	5.40264	7.0457e-06	6.93997e-05
KCTD12	0.232772	7.42624	6.18845e-06	6.21743e-05
EFNB3	-0.226775	6.4442	5.85897e-06	5.93385e-05
SERPING1	0.294083	6.50038	5.87062e-06	5.94223e-05
FOLR1	0.271859	5.8422	6.2164e-06	6.24194e-05
G3BP2	-0.265861	6.80535	5.89837e-06	5.96689e-05
RFWD2	-0.251304	6.58731	7.09945e-06	6.98012e-05
LUC7L3	0.216861	7.7833	6.6409e-06	6.60038e-05
RSPO2	-0.607135	5.20958	7.14242e-06	6.99607e-05
MYT1L	-0.283971	5.65103	6.35017e-06	6.37263e-05
ST6GALNAC3	0.302749	6.11143	7.2655e-06	7.10476e-05
MB21D2	-0.315046	6.59405	7.30916e-06	7.13952e-05
C9orf64	0.316162	7.03845	7.32292e-06	7.149e-05
LMO3	-0.197037	7.70012	6.09991e-06	6.15307e-05
VAMP2	-0.22394	7.8221	6.1142e-06	6.16042e-05
MAPK8	-0.184783	6.00524	6.46942e-06	6.47383e-05
EFCAB7	-0.378658	5.88901	7.38416e-06	7.20478e-05
SCN8A	-0.307491	5.50305	6.49868e-06	6.49942e-05
C10orf11	0.365295	5.77248	7.41461e-06	7.23047e-05
TRPS1	0.199167	6.48852	6.52841e-06	6.51993e-05
NIPSNAP3B	-0.279348	5.09454	6.53218e-06	6.51993e-05
ATHL1	0.428199	5.60381	7.44381e-06	7.25494e-05
IMMT	-0.177101	6.69163	6.18405e-06	6.21689e-05
ZNF573	0.18879	5.80213	6.18438e-06	6.21689e-05
LGI2	-0.312725	4.78676	6.61164e-06	6.58245e-05
EPHA4	-0.345414	6.79312	6.61696e-06	6.58403e-05
FNBP1L	0.267548	6.45373	6.62557e-06	6.58886e-05
TRAPPC5	-0.407375	7.60658	8.03176e-06	7.75492e-05
NOVA1	-0.187321	6.3738	6.6849e-06	6.63287e-05
ACOT13	-0.264279	6.73342	6.70577e-06	6.64608e-05
TRAPPC12	-0.27538	6.56236	6.35956e-06	6.37842e-05
AGO2	0.24595	6.63655	6.38517e-06	6.40045e-05
RASSF4	0.244263	5.78893	6.78264e-06	6.70715e-05
CLDN11	0.284687	7.55907	6.44626e-06	6.45801e-05
CHD4	0.175663	6.79188	6.50856e-06	6.5056e-05
TIMM10	-0.199078	6.6777	6.53559e-06	6.51993e-05
SUMF1	0.226902	6.46739	7.875e-06	7.6329e-05
IARS2	-0.210915	6.73651	6.53772e-06	6.51993e-05
ENY2	-0.185558	6.60564	6.58933e-06	6.56396e-05
CACNA2D1	-0.256957	6.36774	6.9701e-06	6.87321e-05
TTC21B	-0.836237	3.29882	7.1063e-06	6.98012e-05
BRMS1L	-0.286623	5.95555	8.01538e-06	7.74336e-05
BOLA3	-0.281492	6.83627	8.56016e-06	8.19762e-05
SLC22A17	-0.184072	7.28842	6.67902e-06	6.63077e-05
DYNC1LI1	-0.242318	6.19389	6.70333e-06	6.64608e-05
PDK3	-0.22598	5.76372	7.10599e-06	6.98012e-05
COLCA1	0.329514	7.50616	8.62486e-06	8.24611e-05
EBP	-0.228677	5.58042	6.74408e-06	6.67652e-05
C18orf21	-0.298467	6.08736	8.15129e-06	7.8574e-05
NDEL1	-0.179191	7.83733	6.77947e-06	6.70715e-05
PINK1	-0.152782	7.93049	6.84046e-06	6.76052e-05
GATB	-0.311952	6.31616	6.8592e-06	6.77524e-05
VIP	-0.384374	5.64833	6.88206e-06	6.79401e-05
ANAPC16	0.286002	7.65364	9.05995e-06	8.58742e-05
GFM1	-0.182411	6.0477	7.07201e-06	6.96199e-05
KIF5B	0.19947	7.41963	7.09511e-06	6.98012e-05
PCBP3	-0.228645	5.06716	7.11322e-06	6.98303e-05
ZNF593	-0.313181	5.46061	7.5208e-06	7.32186e-05
ATP6AP2	-0.217005	7.56766	7.11944e-06	6.98523e-05
CDH12	-0.356975	5.6466	7.12889e-06	6.9906e-05
TLE4	0.21114	6.13923	7.13685e-06	6.99451e-05
ABCC8	-0.210985	6.14078	7.1891e-06	7.03788e-05
MCL1	0.215757	6.12107	7.21678e-06	7.06104e-05
SLAIN1	0.420697	8.08313	8.70723e-06	8.32034e-05
PSAT1	0.260192	7.58187	7.76942e-06	7.54302e-05
MTFMT	-0.389656	5.7317	9.00378e-06	8.55262e-05
CCDC43	-0.241535	6.67609	9.01534e-06	8.55897e-05
BYSL	-0.276353	5.1878	7.91214e-06	7.65446e-05
SSTR1	-0.296877	5.17606	7.91466e-06	7.65446e-05
MTMR3	0.162572	6.18837	7.50497e-06	7.31049e-05
UBE2E2	-0.27747	7.68799	9.12136e-06	8.63218e-05
UBL5	-0.25259	7.55404	7.61185e-06	7.4064e-05
WASF1	-0.301425	8.08768	7.63599e-06	7.42578e-05
STK32C	-0.266155	6.46787	9.25526e-06	8.73021e-05
ZNF701	0.215088	4.80044	8.15912e-06	7.86064e-05
EGR4	-0.317742	5.6406	7.73184e-06	7.51484e-05
ZNF382	-0.412737	5.73816	9.34929e-06	8.80475e-05
PLEKHA5	0.210642	6.78545	7.76467e-06	7.54258e-05
MLF2	-0.191808	7.82181	7.8052e-06	7.57358e-05
P2RY14	0.429882	5.41335	8.27489e-06	7.95475e-05
VIM	0.298534	7.45863	7.83452e-06	7.59784e-05
KDM5B	-0.146445	6.75642	8.35354e-06	8.02597e-05
DTNB	-0.21047	6.37918	7.90239e-06	7.65216e-05
NUAK1	-0.236397	8.5112	7.90358e-06	7.65216e-05
KLHL12	-0.204661	6.53968	7.96491e-06	7.69883e-05
NAA38	-0.237448	7.12625	9.64306e-06	9.02824e-05
FBXW4P1	0.454105	5.34619	1.01283e-05	9.41743e-05
DPP8	-0.173476	7.26757	8.06564e-06	7.78336e-05
RUNDC3A	-0.186381	8.42508	8.12259e-06	7.83402e-05
WNK1	0.213149	6.64884	8.59632e-06	8.2233e-05
BPHL	-0.198947	5.88414	8.16416e-06	7.86119e-05
RNF19A	0.187709	7.21024	8.1694e-06	7.86183e-05
CS	-0.163838	7.72786	8.17377e-06	7.86183e-05
ZMAT4	-0.415004	6.14568	9.13252e-06	8.63295e-05
HES1	0.303011	5.65003	8.73579e-06	8.33857e-05
SF1	0.249633	6.36192	8.75914e-06	8.3518e-05
SEZ6	-0.355257	6.19018	1.00427e-05	9.36167e-05
SLC9A9	0.364715	6.03243	1.0086e-05	9.38454e-05
ACBD5	0.262567	6.73474	1.00876e-05	9.38454e-05
VPS13C	0.177515	6.43242	8.36395e-06	8.03158e-05
TOB1	0.211713	7.0882	8.40051e-06	8.06229e-05
DDX41	-0.234414	6.46593	8.92321e-06	8.48984e-05
BRD9	-0.219752	6.52558	8.41528e-06	8.07206e-05
ATP6V0C	-0.244346	8.14455	8.98104e-06	8.54024e-05
C10orf54	0.444276	7.04372	1.09597e-05	0.000100944
BFSP1	-0.31324	4.86427	8.9982e-06	8.55194e-05
TMEM242	-0.196131	5.83082	9.59225e-06	8.98546e-05
MPZL2	0.335348	5.1226	8.53884e-06	8.18612e-05
RIT1	0.215833	5.47774	9.03285e-06	8.57098e-05
MMRN2	0.243905	5.31685	8.55632e-06	8.19762e-05
2022-03-03	0.301513	5.68488	9.05479e-06	8.58716e-05
PSMD10	-0.170643	7.06747	8.58061e-06	8.21274e-05
SENP8	-0.343746	4.84165	1.04309e-05	9.67316e-05
ANXA2	0.364646	6.46829	9.15495e-06	8.64789e-05
NRCAM	-0.189371	8.12719	8.73396e-06	8.33857e-05
EBLN2	0.224185	5.09539	8.74052e-06	8.33857e-05
FIBIN	0.378976	5.88907	1.05843e-05	9.78594e-05
EMC7	-0.191669	6.73481	8.77832e-06	8.36556e-05
ORC5	-0.196009	5.67216	8.78399e-06	8.36643e-05
SEMA5B	-0.471492	5.83324	1.06401e-05	9.82837e-05
SLC2A13	-0.352606	5.88434	1.06429e-05	9.82837e-05
UNC79	-0.351774	6.3589	1.06739e-05	9.85179e-05
BRD3	0.168977	6.9407	8.8822e-06	8.4554e-05
FAM171A1	0.204069	8.22339	9.4522e-06	8.89214e-05
FLVCR2	0.269909	4.69876	9.46736e-06	8.90164e-05
IL17RB	0.32422	6.837	9.51774e-06	8.93469e-05
PGAM2	0.331334	5.14878	9.11408e-06	8.63218e-05
THOP1	-0.216899	6.03507	9.12189e-06	8.63218e-05
PHB2	-0.177996	7.40328	9.13149e-06	8.63295e-05
CYP8B1	0.359296	4.46763	1.10603e-05	0.000101657
ACTR1B	-0.166734	7.13546	9.15815e-06	8.64789e-05
HTR2A	-0.305174	7.18545	9.16589e-06	8.65055e-05
YPEL4	-0.342633	6.51186	1.10983e-05	0.000101901
SPSB2	0.363505	5.6577	1.11773e-05	0.000102412
MYO6	0.242815	6.73061	9.27391e-06	8.74312e-05
PPT1	-0.189024	8.30121	9.29302e-06	8.75645e-05
SLC25A43	0.497934	5.12162	1.13229e-05	0.000103477
FLCN	0.199566	5.86282	9.39535e-06	8.8434e-05
HMHA1	0.457817	5.5236	1.1466e-05	0.000104513
MKNK2	0.275584	6.95372	9.51152e-06	8.93469e-05
CBLN4	-0.517887	5.6776	1.15198e-05	0.000104949
HCLS1	0.304228	6.0646	9.5173e-06	8.93469e-05
LYRM1	-0.200399	7.03304	9.53541e-06	8.9465e-05
NECAB2	-0.313234	6.59014	9.56656e-06	8.97094e-05
BZW2	-0.166457	7.003	9.57428e-06	8.9734e-05
TASP1	-0.249104	4.85475	1.01548e-05	9.43204e-05
TSPYL2	-0.183862	7.76113	9.65945e-06	9.03878e-05
ATP5H	-0.167637	7.42055	9.66836e-06	9.04231e-05
HAUS5	0.289939	5.87237	1.22912e-05	0.000111285
SPX	0.263934	5.76965	1.03111e-05	9.56716e-05
MCTS1	-0.206887	5.90652	9.7789e-06	9.14083e-05
PSMD4	-0.220203	6.83655	9.82379e-06	9.17438e-05
FAM213B	-0.536927	7.53495	1.3053e-05	0.000116918
APOLD1	0.332306	7.17519	9.82522e-06	9.17438e-05
ROGDI	-0.222724	7.23868	9.83181e-06	9.17566e-05
FAM71E1	-0.493622	5.03267	1.19103e-05	0.00010817
SRSF12	-0.402894	6.08564	1.28766e-05	0.000115574
MAP3K3	0.197539	5.95492	1.00136e-05	9.34038e-05
TRAM1	0.184999	6.86636	1.00471e-05	9.36167e-05
THEM6	-0.285586	5.67279	1.00682e-05	9.37642e-05
MEST	-0.216713	6.46299	1.01468e-05	9.42958e-05
RTCA	-0.216322	5.82939	1.07351e-05	9.90306e-05
WWC1	0.201181	5.99777	1.01836e-05	9.45381e-05
C1orf21	-0.209636	7.01886	1.24716e-05	0.000112686
SH2D2A	0.300401	4.26225	1.08918e-05	0.000100371
OTUD7B	0.260212	5.48037	1.23595e-05	0.000111788
PXN	0.25256	5.40047	1.04695e-05	9.70389e-05
TNFRSF10B	0.27349	5.19221	1.04957e-05	9.71824e-05
LRRC23	0.226301	5.71774	1.0496e-05	9.71824e-05
PLEKHM1	0.189986	5.74286	1.11675e-05	0.000102412
RAB29	0.230248	5.75311	1.05367e-05	9.7507e-05
MGME1	0.395792	5.76228	1.28099e-05	0.000115034
HOMER3	0.269297	5.44818	1.05859e-05	9.78594e-05
HDAC7	0.266883	5.17979	1.12161e-05	0.000102687
TMPRSS5	0.393669	5.31891	1.13034e-05	0.000103352
SLC9A7	-0.27883	4.93695	1.13354e-05	0.000103537
SLC6A7	-0.301951	4.53842	1.14205e-05	0.00010426
TMOD1	-0.268196	6.89064	1.14341e-05	0.00010433
ADK	-0.174809	5.94787	1.08756e-05	0.000100274
EFCAB14	0.184504	6.72189	1.16013e-05	0.000105582
NEU1	-0.283537	5.973	1.09746e-05	0.000101028
CNTNAP2	-0.269533	7.343	1.09982e-05	0.000101192
USP40	0.253573	5.70775	1.33569e-05	0.000119458
DAGLA	-0.279777	6.00196	1.10342e-05	0.000101471
RIMKLA	-0.261978	5.53578	1.34239e-05	0.000119936
TBCB	-0.227096	8.22689	1.10706e-05	0.000101699
SLC39A1	0.257963	5.72274	1.11596e-05	0.00010241
PIPOX	0.250429	6.0819	1.11762e-05	0.000102412
CLIC1	0.299718	6.39766	1.1219e-05	0.000102687
CLPTM1L	-0.265364	6.82281	1.36254e-05	0.00012155
UBE2O	-0.166457	6.02678	1.12394e-05	0.00010282
EXOC8	-0.298424	6.53927	1.37196e-05	0.000122303
MSI2	0.258421	6.35285	1.37973e-05	0.000122859
TESK2	0.284724	5.53834	1.20352e-05	0.000109192
NADK2	0.255528	6.61	1.38392e-05	0.000123021
PLP1	0.289893	9.79462	1.14577e-05	0.000104491
PIAS2	-0.156399	5.69568	1.15294e-05	0.000104982
POLR3F	-0.249368	5.94061	1.16387e-05	0.000105868
C19orf18	0.383818	5.20105	1.41528e-05	0.000125492
TRAPPC11	-0.22613	5.79198	1.16738e-05	0.000106132
NEK1	0.210715	6.00361	1.17511e-05	0.00010678
LHFPL4	-0.288296	6.85023	1.43471e-05	0.000127086
HMOX2	-0.183914	6.31895	1.25243e-05	0.000113047
FAM69B	-0.282038	5.67174	1.43802e-05	0.000127188
PTPN5	-0.43565	5.49468	1.44603e-05	0.000127832
ARPC1A	-0.338002	7.07869	1.20147e-05	0.000109062
TCF12	0.204927	6.45713	1.205e-05	0.00010927
PIDD1	0.260685	6.3203	1.27885e-05	0.00011496
CLCA4	0.430759	4.97174	1.27645e-05	0.000114803
AK4	0.238163	6.86562	1.28026e-05	0.000115027
STAB1	0.267052	5.63883	1.21382e-05	0.000110013
CCR1	0.278705	5.81545	1.22309e-05	0.000110796
SH3KBP1	-0.197287	7.68857	1.49317e-05	0.000131536
TSFM	-0.146359	6.03904	1.23149e-05	0.000111442
CHCHD3	-0.161638	6.80681	1.23801e-05	0.000111918
ABHD14A	-0.72722	5.68819	1.43692e-05	0.000127188
FAM110B	-0.233914	6.10854	1.2514e-05	0.000113012
NUDCD3	-0.152818	7.65092	1.25994e-05	0.000113656
SLC20A1	-0.191894	7.1723	1.26048e-05	0.000113656
HECTD2	-0.310197	5.39056	1.53263e-05	0.000134609
LOC389199	0.503599	5.38484	1.69464e-05	0.000146641
LMO4	-0.240225	7.33266	1.26367e-05	0.000113886
MAGEH1	-0.195503	7.02413	1.33958e-05	0.000119746
TFB1M	-0.114584	5.81398	1.26678e-05	0.000114107
TXNDC17	-0.210265	6.77802	1.54078e-05	0.0001352
GADD45G	0.280432	5.95184	1.2721e-05	0.000114528
NOTCH1	0.20906	6.03788	1.2756e-05	0.000114784
CCAR1	0.231708	6.92132	1.56279e-05	0.000136915
APOBEC3D	0.360498	5.06558	1.56723e-05	0.000137236
LMBR1	-0.298578	6.16905	1.5691e-05	0.000137331
BEGAIN	-0.202031	6.74381	1.29218e-05	0.000115921
TMEM132D	-0.417349	6.23728	1.57288e-05	0.000137467
LRP4	0.322811	7.00592	1.4654e-05	0.000129452
PDHX	-0.198815	7.12519	1.30194e-05	0.000116736
ACTR3B	-0.305645	6.52893	1.37999e-05	0.000122859
PDE2A	-0.235239	7.26149	1.30496e-05	0.000116918
CARD8	0.228512	5.08978	1.38307e-05	0.000123008
NXN	0.242722	6.34729	1.38696e-05	0.000123229
EYA2	0.387967	5.38588	1.39571e-05	0.000123882
STX1B	-0.370311	6.36865	1.6006e-05	0.000139671
BCKDK	-0.26912	6.00073	1.32141e-05	0.000118301
PNMA2	-0.282975	7.93292	1.32348e-05	0.000118426
C5orf22	-0.351302	5.4661	1.63318e-05	0.000142021
ADGRA3	0.242156	5.52283	1.34529e-05	0.000120134
CXCL1	0.408459	5.52935	1.42983e-05	0.000126718
GYPC	0.286757	5.50482	1.35162e-05	0.000120638
VPS36	-0.256062	6.63065	1.6499e-05	0.000143263
NIF3L1	-0.224429	6.29981	1.37236e-05	0.000122303
[truncated: 15,594 more rows]

## Sheet: High Glycolysis Index v.s. Low
Gene	log2FC	Average Expression	P Value	FDR
ATP6V1B2	1.04562	8.31542	1.50653e-39	2.65029e-35
ATP6V1E1	0.988209	8.34954	7.6072e-36	6.69129e-32
REEP1	0.91326	7.24019	4.35922e-35	2.55625e-31
MOAP1	1.00242	7.98008	8.80059e-35	3.8705e-31
SYT1	1.42468	8.38899	6.48828e-34	2.16071e-30
MAP2K1	1.10577	7.57317	7.36941e-34	2.16071e-30
KIFAP3	1.06352	7.04075	2.82544e-33	7.10074e-30
AMPH	1.19956	6.93494	3.44949e-33	7.58543e-30
ATP6V1A	0.969936	7.76814	8.81862e-33	1.72375e-29
GABRG2	1.26556	7.00218	1.62337e-32	2.85583e-29
ENO2	0.972823	8.75854	2.32222e-32	3.71387e-29
MLLT11	1.05232	9.29649	4.47532e-32	6.56082e-29
PNMAL1	1.09519	7.85896	5.63744e-32	7.62875e-29
SCG5	1.18767	8.48139	1.86682e-31	2.34579e-28
RTN3	0.804569	8.41153	4.52081e-31	5.302e-28
STMN2	1.34247	8.65445	8.37313e-31	9.20626e-28
INA	1.23779	8.0301	9.79994e-31	1.01412e-27
SLC9A6	0.909638	7.94424	1.33111e-30	1.30094e-27
GOT1	1.11755	7.51859	1.52642e-30	1.406e-27
GPI	0.799506	7.93384	1.59846e-30	1.406e-27
NEFL	1.43001	8.09769	4.16976e-30	3.49307e-27
SNX10	1.06327	7.47315	4.57061e-30	3.65483e-27
PCMT1	0.86204	7.99998	5.38756e-30	4.12078e-27
NELL2	1.24991	8.39473	7.07798e-30	5.18816e-27
PFN2	0.742523	8.90672	1.4195e-29	9.98877e-27
NECAP1	1.05096	7.38092	1.49613e-29	1.01231e-26
ATP5B	0.799366	8.7484	1.62855e-29	1.06109e-26
MAGED1	0.758094	8.05423	2.30293e-29	1.4469e-26
SERPINI1	1.21839	7.78883	2.54165e-29	1.54182e-26
PNMA2	0.917504	7.84628	6.42018e-29	3.76479e-26
SLC25A12	0.864369	6.87773	9.35255e-29	5.30742e-26
ATP6V1D	0.67211	7.57586	1.21802e-28	6.69604e-26
MDH1	0.848153	8.19533	1.31691e-28	7.02031e-26
SLC25A4	0.747706	6.90446	1.41623e-28	7.32776e-26
IARS	0.628334	7.57775	1.50007e-28	7.5398e-26
DCLK1	0.905502	7.6549	2.18488e-28	1.06768e-25
UCHL1	0.902507	8.14787	2.76083e-28	1.31266e-25
TSPAN13	1.02717	7.82323	4.05577e-28	1.87761e-25
PEX11B	0.694658	7.31884	6.79658e-28	3.06578e-25
OPA1	0.586065	7.04649	1.14952e-27	5.05559e-25
MAP2K4	0.791521	7.0362	1.2826e-27	5.50331e-25
MDH2	0.621415	7.95424	1.86312e-27	7.80381e-25
GABRA1	1.33038	7.01921	2.2222e-27	9.09136e-25
CHN1	1.00451	9.77634	3.42166e-27	1.36804e-24
SLC12A5	0.961848	8.09608	3.54883e-27	1.38735e-24
UBE2N	0.734018	7.18829	3.90836e-27	1.47885e-24
NAP1L2	1.07051	7.10683	3.95101e-27	1.47885e-24
APOO	0.852075	6.80614	4.67573e-27	1.71365e-24
PFKM	0.728435	7.59807	4.8408e-27	1.73795e-24
TAGLN3	0.868267	8.38558	8.56477e-27	3.01343e-24
SH3GL2	1.06935	8.70628	9.18514e-27	3.16833e-24
CHGB	1.25795	7.02749	1.14265e-26	3.86569e-24
SEH1L	0.679908	6.24624	1.36715e-26	4.5379e-24
GLRB	1.01929	6.4463	1.49318e-26	4.86445e-24
BEX3	0.700691	9.239	1.97801e-26	6.32675e-24
SCN3B	1.12669	7.50656	2.04381e-26	6.42048e-24
SYBU	0.872353	7.75705	3.35151e-26	1.03438e-23
ISCU	0.565896	8.22219	3.95351e-26	1.19914e-23
TSPYL1	1.08744	7.16701	4.26734e-26	1.27239e-23
WDR47	0.819716	7.31344	4.70363e-26	1.3791e-23
NDUFAB1	0.642127	7.55954	5.32988e-26	1.5371e-23
SSX2IP	0.670988	6.85594	6.93566e-26	1.96794e-23
SLC25A3	0.719304	8.03747	7.06021e-26	1.97148e-23
NDRG4	0.724156	7.98603	7.7715e-26	2.13619e-23
GHITM	0.712936	7.8649	8.03744e-26	2.1753e-23
PSMD1	0.545853	7.52807	1.03532e-25	2.75959e-23
SNCA	0.839371	7.87971	1.17491e-25	3.08492e-23
MTX2	0.798594	6.3842	1.89699e-25	4.90761e-23
PPP3CB	0.707936	8.04289	1.9966e-25	5.09045e-23
LDHA	0.83177	8.68905	2.10863e-25	5.2993e-23
ATP1A1	0.864032	8.41099	2.50016e-25	6.19477e-23
DDX1	0.782125	7.63354	2.69201e-25	6.57747e-23
MAPK9	0.721728	6.95652	3.13889e-25	7.56429e-23
CAP2	1.06726	8.24769	3.42804e-25	8.14948e-23
CRYM	0.916637	6.96506	3.69971e-25	8.67804e-23
NEFM	0.941286	7.21122	4.74475e-25	1.09828e-22
AP2M1	0.77761	7.8176	5.00488e-25	1.14345e-22
TM2D3	0.76343	7.92483	5.21235e-25	1.17559e-22
APMAP	0.57538	7.66064	5.77359e-25	1.28568e-22
RBFOX1	0.800906	7.40036	6.30278e-25	1.38598e-22
HPRT1	0.868732	6.34183	7.88048e-25	1.69938e-22
PNMA1	0.677668	8.11601	7.93715e-25	1.69938e-22
HMP19	1.0174	7.78599	8.01774e-25	1.69938e-22
FAR2	1.01166	5.76609	9.52812e-25	1.99546e-22
TERF2IP	0.655845	8.62988	1.10867e-24	2.29455e-22
SUCLA2	0.791534	6.94065	1.45953e-24	2.98559e-22
RTN1	0.858442	9.11339	1.67073e-24	3.37833e-22
VPS35	0.629352	8.33793	1.74937e-24	3.49715e-22
ARL6IP1	0.606832	9.34634	1.92705e-24	3.80907e-22
GOT2	0.773366	7.90458	2.01907e-24	3.94661e-22
SMAP1	0.65288	7.00074	2.22672e-24	4.25872e-22
YWHAB	0.747679	8.68698	2.22716e-24	4.25872e-22
YPEL5	0.542509	8.22151	2.37159e-24	4.48614e-22
SV2B	1.02182	7.83275	2.89131e-24	5.41105e-22
SNAP91	1.1533	8.5328	3.16132e-24	5.8541e-22
TMEM14A	0.818988	7.30162	4.51263e-24	8.26939e-22
PLK2	1.12863	6.55039	4.65529e-24	8.42322e-22
VSNL1	1.26113	8.8419	4.72212e-24	8.42322e-22
BEX1	0.936381	9.34517	4.74022e-24	8.42322e-22
ITFG1	0.763867	6.13826	5.768e-24	1.01471e-21
STXBP1	0.89902	9.00387	6.07226e-24	1.05765e-21
CCK	1.30925	6.99012	6.45084e-24	1.11258e-21
OAT	0.721724	8.23699	6.8086e-24	1.16288e-21
ENC1	1.19233	8.53558	8.09934e-24	1.37003e-21
ATP5C1	0.701453	7.87242	1.08546e-23	1.81861e-21
NDFIP1	0.687717	7.64489	1.13222e-23	1.87905e-21
TUBA4A	0.937845	8.26188	1.26932e-23	2.0869e-21
YWHAZ	0.679538	8.55129	1.29346e-23	2.09032e-21
SCG2	0.943691	7.13498	1.29516e-23	2.09032e-21
DYNC1I1	0.795938	6.91698	1.32431e-23	2.11794e-21
ATP6V1C1	0.586832	6.75945	1.37039e-23	2.17189e-21
NAP1L5	1.30285	7.92725	1.78474e-23	2.80332e-21
C14orf2	0.76528	8.19213	1.97003e-23	3.06698e-21
ATP6AP1	0.822707	7.7029	2.42193e-23	3.73742e-21
XK	0.954947	6.1096	2.61972e-23	4.00748e-21
GRIN2A	0.958389	6.8305	2.82936e-23	4.26628e-21
CNKSR2	0.838359	6.29973	2.83739e-23	4.26628e-21
ATRNL1	0.991564	6.3031	3.25706e-23	4.85578e-21
CADPS	0.786001	6.56891	4.35792e-23	6.44138e-21
NAP1L3	0.923072	8.22819	4.39385e-23	6.44138e-21
TSPYL4	0.739032	8.02287	4.45024e-23	6.47013e-21
SERINC3	0.486732	7.64246	4.57441e-23	6.59616e-21
ARPC5L	0.497201	7.22649	4.82645e-23	6.903e-21
AGK	0.557737	6.49203	7.94507e-23	1.12718e-20
KCNV1	1.1789	5.27026	1.01792e-22	1.43259e-20
SULT4A1	1.01223	7.77073	1.03146e-22	1.44012e-20
RFK	0.620221	6.82608	1.15824e-22	1.60439e-20
PAK1	0.744444	6.8677	1.21163e-22	1.66523e-20
LRPPRC	0.4681	6.83601	1.28365e-22	1.75054e-20
USP11	0.743634	7.98782	1.47851e-22	2.00076e-20
GNG3	0.852381	7.87578	1.5825e-22	2.12514e-20
BASP1	0.721374	9.77523	1.73171e-22	2.3079e-20
WASF1	0.857548	8.00243	1.74509e-22	2.30824e-20
FOCAD	0.788254	6.8358	1.8651e-22	2.44857e-20
PPME1	0.542147	7.66538	1.93918e-22	2.52697e-20
PRKAR2B	0.738784	6.88618	2.16177e-22	2.79631e-20
LDB2	0.855264	7.50363	2.54773e-22	3.27151e-20
ELOVL4	0.946198	6.8066	2.69576e-22	3.4365e-20
UQCRC2	0.704881	7.04047	2.88911e-22	3.65649e-20
MPC2	0.47426	7.04534	2.94575e-22	3.70154e-20
TOMM20	0.742245	7.85751	3.06806e-22	3.82789e-20
PREPL	0.704115	7.48511	3.86494e-22	4.78817e-20
PGK1	0.678753	6.54776	4.29752e-22	5.28686e-20
VDAC3	0.841871	7.65688	4.70682e-22	5.75016e-20
NMNAT2	0.751605	6.67301	4.92855e-22	5.97952e-20
ATP6V0D1	0.713375	7.3382	5.5138e-22	6.64375e-20
WDR7	0.670882	6.6224	5.61495e-22	6.71961e-20
NDUFS3	0.604737	7.61801	5.8503e-22	6.95395e-20
PPM1E	0.935655	6.22547	7.13137e-22	8.41981e-20
REEP5	0.594327	8.70331	8.47586e-22	9.94049e-20
EPHA4	0.924855	6.67988	8.70695e-22	1.00771e-19
MYH10	0.542364	7.9938	8.59057e-22	1.00083e-19
HMGCR	0.735838	7.19912	9.42426e-22	1.08361e-19
RNF175	0.910608	6.53205	1.41418e-21	1.61548e-19
GPRASP1	0.898656	7.2669	1.43978e-21	1.6341e-19
CDC40	0.599896	6.39093	1.46175e-21	1.6484e-19
NEFH	1.09739	7.29756	1.50576e-21	1.68721e-19
KIF3A	0.720472	6.88715	1.81057e-21	2.01592e-19
GABRB3	0.738158	7.16566	2.11642e-21	2.34164e-19
ACTR10	0.668936	7.17771	2.39791e-21	2.6365e-19
KIF1BP	0.606274	6.8025	2.57031e-21	2.8085e-19
NBEA	0.651143	7.22699	2.62404e-21	2.84951e-19
NUDT11	0.906072	6.66062	2.64489e-21	2.85453e-19
C1orf216	0.891873	6.9555	3.14244e-21	3.33706e-19
MAGEE1	0.978336	7.391	3.14889e-21	3.33706e-19
ARL8B	0.607319	7.92478	3.12755e-21	3.33706e-19
SEPHS2	0.486137	6.71948	3.55273e-21	3.72684e-19
GABARAPL1	0.601893	7.94132	3.55905e-21	3.72684e-19
CISD1	0.600014	7.12475	3.98708e-21	4.15034e-19
TSPYL5	0.574357	6.70994	4.16837e-21	4.31352e-19
PSMA1	0.623286	7.15318	4.29543e-21	4.41901e-19
SLITRK4	1.07712	6.67291	4.99906e-21	5.08344e-19
CDK5	0.917244	6.64116	4.91838e-21	5.03047e-19
ANKRD46	0.596892	7.54564	5.81271e-21	5.87685e-19
ALAS1	0.825125	5.89467	6.76053e-21	6.79607e-19
COX5A	0.545256	8.05149	8.16796e-21	8.16425e-19
AK5	0.809855	8.24684	1.04407e-20	1.03769e-18
SV2A	0.829588	8.25643	1.06079e-20	1.0484e-18
ATXN10	0.442994	7.18931	1.09319e-20	1.07438e-18
NARS	0.546662	8.83934	1.15898e-20	1.13271e-18
MAL2	1.43574	6.88121	1.27894e-20	1.22946e-18
FAM216A	0.642556	6.63094	1.20303e-20	1.16927e-18
PI4KA	0.848017	7.64119	1.24417e-20	1.2026e-18
PLD3	0.732785	6.99026	1.43999e-20	1.37675e-18
TSPAN7	0.786387	8.98592	1.90476e-20	1.81127e-18
ANP32B	-0.627862	8.704	1.94666e-20	1.84116e-18
TRIM37	0.604679	7.45336	2.38107e-20	2.23999e-18
SYT4	1.12877	8.47809	2.56373e-20	2.37374e-18
STYK1	0.807408	5.30908	2.51377e-20	2.35225e-18
PPP3CA	0.676834	8.5611	2.56021e-20	2.37374e-18
LDOC1	0.624299	7.56624	2.67674e-20	2.4654e-18
RRAGA	0.570445	7.57682	2.71907e-20	2.49135e-18
HK1	0.561865	7.66934	3.23242e-20	2.94636e-18
DLD	0.559336	6.54363	3.31781e-20	3.0086e-18
GUCY1B3	0.617463	7.15371	3.54388e-20	3.19712e-18
LRRC49	0.643379	7.0158	3.82392e-20	3.43217e-18
SUB1	0.592771	7.52488	3.9354e-20	3.51429e-18
DYNLT3	0.578485	7.9186	4.8039e-20	4.26819e-18
GABBR2	0.824409	7.49442	5.14931e-20	4.55209e-18
SMARCC1	-0.467864	6.49554	5.52554e-20	4.86027e-18
NDUFA9	0.503963	7.13628	5.96824e-20	5.22355e-18
KLC1	0.550173	7.68557	6.89199e-20	6.00218e-18
GRPEL1	0.525739	6.47995	7.03343e-20	6.09518e-18
RALYL	0.918488	7.33742	7.4266e-20	6.40435e-18
NKIRAS1	0.927125	6.97244	9.7584e-20	8.33348e-18
IDH3A	0.501189	7.1017	9.52896e-20	8.17724e-18
HINT1	0.591726	8.37698	1.00965e-19	8.57056e-18
ARF3	0.580732	8.33112	1.01334e-19	8.57056e-18
SYT13	0.819955	7.29032	1.16038e-19	9.76714e-18
CA10	0.784289	6.38534	1.20685e-19	1.01099e-17
APBA2	0.515067	7.52162	1.32901e-19	1.10806e-17
TOMM70	0.584155	7.13091	1.33865e-19	1.11083e-17
PDHB	0.559352	7.34632	1.37463e-19	1.13533e-17
GARS	0.57366	7.91062	1.51815e-19	1.248e-17
FAXC	0.926309	6.22396	1.69743e-19	1.36352e-17
SLC17A7	0.877337	8.08076	1.56505e-19	1.28058e-17
MTMR4	0.552746	7.50023	1.64033e-19	1.33596e-17
ADAM23	0.593167	6.29376	1.68532e-19	1.36352e-17
RCN2	0.544832	7.09835	1.69375e-19	1.36352e-17
CHL1	0.797003	6.75354	1.78427e-19	1.42031e-17
NRN1	0.856916	7.50314	1.78297e-19	1.42031e-17
ACTL6B	0.987666	6.02275	1.8524e-19	1.4679e-17
SCAMP1	0.495637	6.94166	1.97994e-19	1.56193e-17
ELAVL4	0.779043	7.11095	2.04254e-19	1.60412e-17
MAP7D2	1.19952	6.98383	2.47755e-19	1.93712e-17
RAB11A	0.491329	7.46521	2.71037e-19	2.10977e-17
MRPL3	0.590194	7.2094	2.8449e-19	2.20474e-17
BTBD10	1.02044	7.1395	3.1367e-19	2.39916e-17
RCAN2	0.865137	7.95481	2.93733e-19	2.26638e-17
UQCRC1	0.84702	6.92851	2.95611e-19	2.27091e-17
PCSK2	0.810173	6.45114	3.16016e-19	2.40665e-17
TNFRSF21	0.634326	6.5836	3.28206e-19	2.48871e-17
GPR22	1.00171	5.44104	3.52275e-19	2.65975e-17
OLFM1	0.730689	8.82894	3.65067e-19	2.74455e-17
NDUFA4	0.540344	8.76622	3.79035e-19	2.83744e-17
DDX24	0.435122	8.35366	3.8418e-19	2.86377e-17
RTN4	0.581239	9.18889	3.87263e-19	2.87457e-17
ZHX2	-0.599884	6.54057	3.97673e-19	2.93944e-17
PTDSS1	0.516917	7.31772	4.08787e-19	3.00895e-17
TMEM30A	0.631236	7.302	4.31784e-19	3.16497e-17
MYCBP2	0.505238	8.18168	6.2419e-19	4.55633e-17
NDN	0.591202	7.0606	6.93646e-19	5.0424e-17
GSPT2	0.758993	6.42923	7.0369e-19	5.09437e-17
RAP1GDS1	0.647276	7.04916	7.18447e-19	5.17989e-17
TMEM246	0.56894	6.54498	7.43156e-19	5.33616e-17
RIT2	1.01406	5.68908	7.79946e-19	5.57756e-17
CTDSP2	-0.424273	7.79138	7.95617e-19	5.6666e-17
ARHGEF9	0.627235	6.68465	8.77509e-19	6.22466e-17
MEF2C	0.830395	8.02655	9.21853e-19	6.51295e-17
PIP4K2C	0.431998	7.25739	9.32806e-19	6.56397e-17
YTHDF2	0.461881	6.89141	1.04646e-18	7.33439e-17
H2AFZ	0.614297	7.70188	1.08666e-18	7.58594e-17
ATP6V1F	0.491333	8.13181	1.11958e-18	7.78484e-17
GSKIP	0.831993	6.92109	1.30809e-18	9.05978e-17
NDUFV2	0.569591	7.03476	1.39477e-18	9.54737e-17
ATP5A1	0.564062	7.71173	1.3256e-18	9.14509e-17
OLA1	0.519069	6.91308	1.37226e-18	9.42997e-17
ARHGEF3	0.808394	7.62707	1.45763e-18	9.93901e-17
OPCML	0.676464	7.85747	1.47167e-18	9.99597e-17
NDUFAF1	0.55051	6.24177	1.50981e-18	1.02156e-16
TRAPPC6B	0.813348	6.58141	2.08807e-18	1.39141e-16
ATP2B1	0.716892	7.73785	1.92833e-18	1.29974e-16
ATP1B1	0.688264	9.7416	2.04922e-18	1.37508e-16
CALY	0.989521	6.76417	2.05574e-18	1.37508e-16
MAP1B	0.668983	8.84877	2.47207e-18	1.64108e-16
HLF	0.634472	7.12748	2.5437e-18	1.68228e-16
DACH2	1.11495	5.92053	2.87189e-18	1.85744e-16
B4GALT6	0.730128	5.96725	2.74201e-18	1.79321e-16
FBXL2	0.616995	6.7433	2.6696e-18	1.75894e-16
GRIA1	0.721726	6.5996	2.79083e-18	1.81167e-16
PSD3	0.728753	7.98527	2.71406e-18	1.78156e-16
EPDR1	1.03707	7.58343	3.0657e-18	1.97553e-16
RAB6B	0.628172	7.35496	2.78579e-18	1.81167e-16
ACTR3B	0.829912	6.43305	3.15435e-18	2.01787e-16
CX3CL1	0.611958	6.51479	3.07946e-18	1.97715e-16
LRRC8B	0.740303	6.52307	3.2991e-18	2.08021e-16
CACNA2D3	0.907861	6.6928	3.23074e-18	2.05806e-16
ASNS	0.583833	6.16567	3.2422e-18	2.05806e-16
EPB41L3	0.798732	7.71862	3.25228e-18	2.05806e-16
ATP5F1	0.457234	6.94663	3.60552e-18	2.2653e-16
CD200	0.754796	6.69407	3.64897e-18	2.28444e-16
NPTN	0.743054	9.22283	3.75854e-18	2.34469e-16
CYFIP2	0.603457	8.19235	3.78279e-18	2.34948e-16
PPP2CA	0.560222	7.83493	3.79294e-18	2.34948e-16
SLC30A9	0.531308	7.43802	4.01268e-18	2.47688e-16
AASDHPPT	0.579975	6.24314	4.05241e-18	2.49266e-16
ALDOA	0.699059	8.13115	4.22435e-18	2.58853e-16
RAPGEF3	-0.699046	6.33532	4.2377e-18	2.58853e-16
NDUFB5	0.535944	7.79202	4.71138e-18	2.86791e-16
SVOP	1.20176	6.30462	5.49658e-18	3.3115e-16
NETO2	0.734141	6.03925	5.16012e-18	3.13024e-16
G3BP2	0.595726	6.7205	5.25995e-18	3.17983e-16
GRIA2	0.782986	8.68835	5.53817e-18	3.32517e-16
ATP5G1	0.50176	8.02651	5.74961e-18	3.44038e-16
GABRB2	0.829542	7.70934	6.03795e-18	3.5885e-16
SNAP25	0.799171	9.04586	5.89371e-18	3.51465e-16
STAM	0.570873	6.93384	6.06263e-18	3.59104e-16
MPP1	0.603946	6.86058	6.28879e-18	3.7125e-16
COPS3	0.665795	6.46962	6.71352e-18	3.94997e-16
CDC123	0.506528	6.84583	6.90084e-18	4.04665e-16
POMT2	-0.402261	6.50538	7.04123e-18	4.11526e-16
NRXN3	0.79311	6.78825	7.36751e-18	4.2917e-16
BLCAP	0.578532	8.58091	7.65539e-18	4.44467e-16
NPTX1	0.714852	7.58616	7.9415e-18	4.59562e-16
IMPA1	0.545036	7.51541	8.07992e-18	4.66039e-16
LGALS8	0.430462	6.2492	8.15419e-18	4.68786e-16
KIAA1549L	0.776009	6.93402	8.89396e-18	5.07995e-16
TSPAN5	0.616417	7.36725	8.4581e-18	4.84674e-16
SYNPR	1.26366	7.97009	9.71536e-18	5.51331e-16
BEX5	1.12154	6.79887	9.78436e-18	5.53461e-16
PSMA5	0.593217	6.59594	9.52539e-18	5.423e-16
NDUFA8	0.723378	7.50754	1.06076e-17	5.98106e-16
AFG3L2	0.509281	7.11594	1.08638e-17	6.10591e-16
PDP1	0.857447	7.63409	1.18381e-17	6.61129e-16
GALNT11	0.46704	7.92471	1.13153e-17	6.33942e-16
DPP6	0.545125	7.90666	1.19869e-17	6.67324e-16
NEGR1	0.789722	6.54212	1.36954e-17	7.55263e-16
TSC22D4	-0.587188	7.06899	1.32595e-17	7.3584e-16
PJA2	0.558326	8.85618	1.36602e-17	7.55263e-16
ATL1	0.954057	7.87815	1.54828e-17	8.48514e-16
PSMG1	0.655084	6.00997	1.38401e-17	7.60858e-16
COX7A2L	0.535875	7.91483	1.57224e-17	8.58971e-16
THY1	0.644363	8.3574	1.60737e-17	8.75443e-16
FAM134A	0.417172	7.51258	1.6443e-17	8.92796e-16
SERINC1	0.646873	8.65427	1.67701e-17	9.0775e-16
ANKMY2	0.580361	6.88964	1.69922e-17	9.16952e-16
CREG2	1.20802	7.37523	2.19444e-17	1.17339e-15
TCF7	-0.604073	6.05836	2.00159e-17	1.07682e-15
FAM53B	-0.631428	5.90204	2.10467e-17	1.12882e-15
CDH13	1.10712	5.8668	2.40669e-17	1.27911e-15
NRCAM	0.480792	8.09929	2.34506e-17	1.25013e-15
DDX25	0.619288	6.22127	2.50027e-17	1.32187e-15
POP7	0.623714	6.62122	2.50217e-17	1.32187e-15
SEC23A	0.562579	6.01595	2.64615e-17	1.38867e-15
FBXO21	0.443877	7.63042	2.63448e-17	1.3876e-15
ACOT7	0.625739	6.62916	2.6523e-17	1.38867e-15
PCDH8	1.17236	6.30702	2.84434e-17	1.48041e-15
INSIG2	0.533403	6.3411	2.74851e-17	1.43477e-15
SLC25A32	0.702934	5.87269	2.86931e-17	1.48899e-15
CLSTN1	0.408587	8.58861	3.04736e-17	1.57674e-15
PTS	0.545602	6.68868	3.08493e-17	1.5915e-15
PSMD12	0.517941	6.61451	3.24563e-17	1.66951e-15
COX6C	0.562252	8.5712	3.68337e-17	1.88915e-15
ATP5L	0.446754	7.87643	3.82665e-17	1.95693e-15
SGIP1	0.935349	7.10389	4.51146e-17	2.2938e-15
MICU1	0.604827	6.97921	4.47869e-17	2.28374e-15
ST6GALNAC5	0.884101	6.18159	4.67578e-17	2.35692e-15
NSG1	0.686368	6.34586	4.59054e-17	2.32719e-15
CS	0.39262	7.69566	4.60357e-17	2.32719e-15
OAZ1	0.463306	9.39974	4.70696e-17	2.36585e-15
ANXA6	0.726042	6.47748	5.31619e-17	2.64936e-15
PAM	0.572874	7.74346	5.14274e-17	2.57752e-15
OGDHL	0.762392	6.71079	5.27125e-17	2.63443e-15
FAM63A	-0.575226	7.30578	5.81825e-17	2.89137e-15
CAMKV	0.655583	7.62949	6.18703e-17	3.06598e-15
EPM2AIP1	0.481882	7.68974	6.29574e-17	3.11108e-15
PGM2L1	0.988222	7.51449	7.75813e-17	3.8017e-15
BEX4	0.688969	8.14536	7.70834e-17	3.78785e-15
PIN1	0.690241	7.55619	6.92726e-17	3.41357e-15
TPI1	0.589453	8.16681	9.05596e-17	4.38877e-15
LCMT1	0.457983	7.39722	8.70499e-17	4.24807e-15
KIAA1324	0.636531	5.87753	8.71733e-17	4.24807e-15
CUL2	0.448829	6.0102	8.74817e-17	4.25132e-15
ERC2	0.884317	7.23432	9.37616e-17	4.53147e-15
MLF2	0.479818	7.7807	9.54196e-17	4.59896e-15
CNRIP1	0.77188	7.94083	1.28729e-16	6.13713e-15
CNTNAP1	0.51412	7.81799	1.17933e-16	5.66853e-15
CACNG3	0.768935	6.97884	1.22015e-16	5.84874e-15
FYCO1	-0.510914	5.89798	1.25402e-16	5.99476e-15
STEAP2	0.76938	6.82178	1.43326e-16	6.79618e-15
LETMD1	0.639466	7.30785	1.38957e-16	6.60682e-15
DPP8	0.417899	7.22167	1.46853e-16	6.94474e-15
SLC25A14	0.565221	6.35449	1.62785e-16	7.57596e-15
PSMB4	0.546798	7.94762	1.49571e-16	7.05429e-15
GAP43	0.708283	7.80201	1.49992e-16	7.05522e-15
TRHDE	1.05244	5.77494	1.59074e-16	7.42291e-15
EIF4H	0.430004	7.96332	1.54621e-16	7.25357e-15
KIF3C	0.51784	7.57103	1.5651e-16	7.32266e-15
TSSC1	0.615802	6.20706	1.7755e-16	8.24131e-15
SORBS3	-0.492109	6.0104	1.79521e-16	8.31089e-15
FRMPD4	0.792813	5.88571	2.00804e-16	9.17543e-15
RNMT	0.510237	6.15847	1.82589e-16	8.43072e-15
CADPS2	0.714717	7.1011	1.86874e-16	8.60598e-15
CERS6	0.482725	7.13085	1.87789e-16	8.62555e-15
HABP4	0.364213	7.09036	1.89165e-16	8.66614e-15
CAPNS1	0.597263	7.489	2.04623e-16	9.32572e-15
CCDC6	0.508459	7.40572	2.14409e-16	9.74645e-15
LONRF2	0.734607	7.73743	2.4375e-16	1.09389e-14
CDO1	0.592696	6.8847	2.15595e-16	9.7751e-15
OXR1	0.665149	6.4256	2.30422e-16	1.04205e-14
OCRL	0.513705	6.52178	2.32187e-16	1.04734e-14
FGF13	0.810443	6.87062	2.43689e-16	1.09389e-14
FAM20B	0.374648	6.85172	2.69691e-16	1.20723e-14
CD83	0.49023	6.81133	2.72827e-16	1.21817e-14
FAIM2	0.515768	8.54149	2.7461e-16	1.22302e-14
SPIN1	0.540423	7.46081	2.86841e-16	1.27106e-14
SCN2A	0.743002	7.90026	2.77072e-16	1.23087e-14
FBXO34	0.52339	6.47673	3.03334e-16	1.34077e-14
VCAN	-0.669378	7.08996	3.04172e-16	1.3411e-14
TCF3	-0.386609	5.74983	3.07746e-16	1.35347e-14
ARHGEF40	-0.501381	5.794	3.33784e-16	1.46432e-14
MEAF6	0.435944	7.10181	3.53021e-16	1.54103e-14
BTBD3	0.67312	7.8074	3.36126e-16	1.47093e-14
ATP1A3	0.890897	6.99919	3.60708e-16	1.57069e-14
POLR2B	0.470885	7.21104	3.64502e-16	1.58329e-14
AUH	0.504969	6.74176	3.84375e-16	1.6655e-14
NOTCH1	-0.510032	6.19249	3.9917e-16	1.72536e-14
OXCT1	0.61708	6.16659	4.02799e-16	1.73677e-14
HN1	0.587585	6.32016	4.09609e-16	1.76182e-14
MAPK6	0.5315	7.13951	4.11685e-16	1.76643e-14
GRB2	0.339473	7.41814	4.1653e-16	1.78287e-14
UBE2K	0.428839	7.13503	4.40982e-16	1.88295e-14
MARK1	0.475399	6.16057	4.43599e-16	1.88954e-14
TGFB3	-0.638389	6.02451	4.49496e-16	1.91003e-14
MFSD4A	0.756634	6.22991	5.23752e-16	2.18856e-14
BBS7	0.529011	6.10957	4.68117e-16	1.98436e-14
HIPK2	-0.72019	7.94135	4.92638e-16	2.08329e-14
NDUFAF4	0.503803	6.35853	4.98038e-16	2.10015e-14
SUSD4	0.684151	6.0525	5.15308e-16	2.16356e-14
SYNGR3	0.815732	7.10415	4.99013e-16	2.10015e-14
FIG4	0.639898	6.91286	5.20694e-16	2.18096e-14
NCEH1	1.12339	7.45812	6.25827e-16	2.5844e-14
PGRMC1	0.587826	7.54902	5.36965e-16	2.23846e-14
CDH18	0.702429	6.68512	5.50208e-16	2.28824e-14
FAM111A	-0.573569	5.24706	5.53081e-16	2.29477e-14
ARMCX1	0.492937	6.81416	5.7451e-16	2.37807e-14
PHF21A	-0.384492	7.00291	6.33258e-16	2.60896e-14
ERICH3	1.05837	6.00499	7.69812e-16	3.15677e-14
LAMP5	0.942514	7.04783	6.8639e-16	2.82126e-14
ATP5G3	0.702219	7.27766	7.72099e-16	3.15878e-14
SCN2B	0.808009	5.68404	7.77805e-16	3.17474e-14
MFSD6	0.653985	6.77359	8.71112e-16	3.54736e-14
ZFPM2	0.85678	6.43618	9.44631e-16	3.82022e-14
PLOD3	-0.46202	6.77789	9.3253e-16	3.7887e-14
SOD1	0.558085	9.21821	9.44292e-16	3.82022e-14
CENPB	-0.629836	6.38533	9.66873e-16	3.9012e-14
SACS	0.679438	7.17598	1.05886e-15	4.25285e-14
LMO4	0.597055	7.23987	1.04699e-15	4.21481e-14
PAPSS1	0.570894	7.45613	1.08235e-15	4.3373e-14
DZIP3	0.542225	6.39232	1.11265e-15	4.44856e-14
RPS6KC1	0.431766	7.23007	1.12311e-15	4.48023e-14
C11orf87	1.10412	6.78117	1.28935e-15	5.1086e-14
ANXA7	0.377609	7.63022	1.13612e-15	4.52184e-14
SLC1A1	0.588609	5.9737	1.2318e-15	4.89162e-14
GGCT	0.50258	6.67382	1.30037e-15	5.13419e-14
HARS	0.523926	7.87053	1.30164e-15	5.13419e-14
PTRH2	0.582482	6.34128	1.34238e-15	5.28304e-14
UBE2V2	0.466928	6.91813	1.35461e-15	5.31925e-14
SKP1	0.385012	8.68155	1.35794e-15	5.32045e-14
MYOM1	-0.716682	5.90834	1.36693e-15	5.3438e-14
NDEL1	0.426317	7.77322	1.39341e-15	5.43522e-14
UBQLN2	0.565863	8.14923	1.42726e-15	5.55495e-14
ZNF652	-0.543634	7.48198	1.45212e-15	5.63924e-14
VAMP1	0.697626	6.40516	1.50181e-15	5.81936e-14
CUL3	0.484297	6.43044	1.60365e-15	6.18671e-14
RASA1	0.547531	7.20947	1.57898e-15	6.10491e-14
PDHX	0.462944	7.08336	1.60743e-15	6.18772e-14
CCDC28A	0.642394	6.68472	1.69069e-15	6.45373e-14
PTPRN2	0.614943	6.35486	1.64872e-15	6.3328e-14
ANO3	0.815126	6.77722	1.66323e-15	6.37465e-14
SARAF	0.529875	9.38572	1.69121e-15	6.45373e-14
EIF1B	0.51603	7.10681	1.76595e-15	6.72437e-14
EID1	0.560585	7.64589	1.77615e-15	6.74861e-14
SLITRK3	0.724471	6.41136	1.86846e-15	7.08404e-14
SYN2	0.710382	6.60521	1.9828e-15	7.48528e-14
RAD23B	0.395905	6.96971	1.97894e-15	7.48528e-14
HPCAL4	0.505781	7.34527	2.21461e-15	8.34248e-14
CAMK4	0.616966	5.97035	2.49557e-15	9.38077e-14
ARHGEF10	-0.574247	6.36596	2.53651e-15	9.51434e-14
CCDC92	0.578916	8.32042	2.61261e-15	9.77895e-14
ASTN1	0.544532	7.369	2.78602e-15	1.03838e-13
QPCT	0.796769	5.31061	2.80075e-15	1.04167e-13
YWHAG	0.739967	9.59271	3.19572e-15	1.17368e-13
KARS	0.399099	7.04297	2.782e-15	1.03838e-13
PITPNB	0.382583	7.83125	2.8234e-15	1.04787e-13
KPNA2	0.604025	7.10715	2.99764e-15	1.10582e-13
NCALD	0.615466	6.66468	2.86571e-15	1.06134e-13
DGUOK	0.604942	5.8284	2.9984e-15	1.10582e-13
RGS7	0.766703	5.61425	3.29103e-15	1.20365e-13
PCSK1	1.08268	5.63127	3.08124e-15	1.134e-13
RGS4	0.968258	6.93881	3.27389e-15	1.19988e-13
NRIP3	0.726549	7.33182	3.71134e-15	1.35456e-13
NDFIP2	0.640576	6.93228	4.12226e-15	1.48604e-13
NRXN1	0.491515	6.69505	3.79268e-15	1.37864e-13
IDH3B	0.381651	7.10782	3.79297e-15	1.37864e-13
ATP8A2	0.653971	6.45269	4.08049e-15	1.474e-13
B4GALT5	0.431117	7.3864	4.00562e-15	1.45292e-13
CAPRIN2	0.483879	6.21799	4.03633e-15	1.46105e-13
DMXL2	0.613056	6.35878	4.36263e-15	1.56627e-13
KIF1C	-0.681816	6.41674	4.24437e-15	1.52693e-13
STAT4	0.87882	5.81245	4.41315e-15	1.58118e-13
FABP3	0.678735	6.44144	4.60303e-15	1.64586e-13
PDHA1	0.405689	7.45966	4.63361e-15	1.65344e-13
GPD1L	0.548508	7.1576	4.83339e-15	1.72124e-13
PSMD14	0.516559	7.33297	4.85021e-15	1.72374e-13
RAD51C	0.529531	5.54207	5.01131e-15	1.7774e-13
LNX1	0.761291	6.51069	5.80822e-15	2.03949e-13
ARHGAP32	0.489884	7.69548	5.50757e-15	1.94167e-13
IDH3G	0.499439	6.84425	5.31767e-15	1.88226e-13
ZBTB20	-0.626336	7.93113	5.41966e-15	1.91451e-13
PTPRR	0.642167	5.93673	5.72187e-15	2.01318e-13
PPP1R7	0.52144	7.00408	6.00369e-15	2.10224e-13
EAPP	0.492926	6.36366	6.01287e-15	2.10224e-13
ITGB5	-0.54964	6.57618	6.0228e-15	2.10224e-13
TUSC3	0.593813	5.84877	6.11823e-15	2.13133e-13
C1QBP	0.573688	6.92012	6.28196e-15	2.18404e-13
PPP1R13L	-0.893128	5.73705	6.82995e-15	2.36056e-13
SPINT2	0.567492	6.74921	6.7837e-15	2.35382e-13
PHYHIP	0.67919	7.81931	6.8121e-15	2.35902e-13
METRN	-0.620226	6.42439	6.87287e-15	2.37074e-13
SNRNP25	0.468041	7.49355	7.10756e-15	2.44689e-13
SNCB	0.91113	6.53286	7.18172e-15	2.46759e-13
DNM1L	0.506966	6.54329	7.31091e-15	2.50708e-13
RBBP7	0.352479	7.77585	7.33864e-15	2.5117e-13
DNAJC6	0.57238	7.14412	7.73634e-15	2.63755e-13
EXTL2	0.53006	6.43508	7.44317e-15	2.54253e-13
PAFAH1B1	0.433537	6.95084	8.45601e-15	2.86624e-13
CCT2	0.506445	7.14011	8.1103e-15	2.7597e-13
CFLAR	-0.440114	5.93958	8.53393e-15	2.88155e-13
PJA1	0.521405	6.642	8.2172e-15	2.79067e-13
HAGH	0.480412	7.57607	8.52331e-15	2.88155e-13
POLR2K	0.447428	6.97605	8.58642e-15	2.89372e-13
NOL4	0.487073	6.6521	8.94047e-15	3.00728e-13
ATP6AP2	0.480041	7.48724	9.68124e-15	3.25024e-13
SORCS3	0.64025	5.49874	9.7311e-15	3.26075e-13
ACTR1A	0.417979	7.28248	9.99389e-15	3.34244e-13
KCNQ5	0.976262	5.6953	1.16312e-14	3.86069e-13
PTH2R	0.860327	5.37818	1.06716e-14	3.56234e-13
DDX41	0.538294	6.32345	1.15021e-14	3.82504e-13
LRFN5	0.825184	7.18454	1.24638e-14	4.11376e-13
LRP11	0.704249	7.54656	1.28133e-14	4.21329e-13
ATCAY	0.666188	7.47541	1.29443e-14	4.24844e-13
SRD5A1	0.603842	5.71123	1.1277e-14	3.7573e-13
DYNC1LI1	0.489959	6.10726	1.16797e-14	3.86947e-13
DPM1	0.496498	7.02942	1.2189e-14	4.03061e-13
CTDSP1	-0.576689	6.77257	1.25871e-14	4.14666e-13
BABAM1	0.556929	6.81994	1.33393e-14	4.36991e-13
PWP1	0.39308	6.67566	1.33719e-14	4.37245e-13
ABHD4	-0.507388	6.0508	1.34011e-14	4.37388e-13
WBSCR17	0.778042	7.00621	1.57838e-14	5.0762e-13
ECE1	-0.523219	5.97241	1.47448e-14	4.78581e-13
SLBP	0.550449	6.54127	1.44044e-14	4.69263e-13
COX7B	0.465973	7.30046	1.45047e-14	4.71658e-13
PPIA	0.600931	8.13972	1.64229e-14	5.27211e-13
TTC19	0.458936	7.45911	1.49724e-14	4.85072e-13
PTH1R	-0.583853	6.68248	1.51143e-14	4.88771e-13
THYN1	0.442552	6.90566	1.52622e-14	4.91877e-13
LAMTOR3	0.45253	6.52432	1.52663e-14	4.91877e-13
SUMO3	0.423425	8.12624	1.78392e-14	5.70595e-13
ZCCHC24	-0.60355	8.27935	1.73518e-14	5.56016e-13
TNS1	-0.590109	6.22062	1.86999e-14	5.97041e-13
ZC3H15	0.511863	6.56901	1.96591e-14	6.26527e-13
CRBN	0.321627	7.34304	1.99103e-14	6.33385e-13
BCAT1	0.500058	5.69347	2.09793e-14	6.66186e-13
TMEM178A	0.813377	8.2174	2.38978e-14	7.53424e-13
SMO	-0.721745	5.68445	2.19589e-14	6.96038e-13
MAPK10	0.464951	7.17451	2.30552e-14	7.29472e-13
SEMA4F	0.449194	6.22666	2.36157e-14	7.45865e-13
MMADHC	0.540053	6.9736	2.44774e-14	7.70315e-13
PREP	0.423144	5.92767	2.45458e-14	7.7109e-13
MRPS27	0.431296	6.83238	2.48723e-14	7.79952e-13
MTMR6	0.669652	6.48649	2.54707e-14	7.97295e-13
UQCRFS1	0.540737	7.38835	2.62616e-14	8.20594e-13
TMEM70	0.489468	5.61581	2.6789e-14	8.35588e-13
WRB	0.485466	7.50616	2.85016e-14	8.87433e-13
VDAC2	0.400033	7.34301	2.874e-14	8.93276e-13
CNTNAP2	0.671398	7.24268	2.89484e-14	8.98165e-13
PPP3R1	0.661387	6.93265	3.21619e-14	9.89148e-13
SCAMP2	-0.414766	6.57276	2.99159e-14	9.2655e-13
WWC3	-0.423645	6.53545	3.1381e-14	9.7022e-13
LRRC47	0.494538	7.5234	3.14486e-14	9.70603e-13
FAM174A	0.72475	6.83629	3.67873e-14	1.11966e-12
PPFIBP2	-0.567243	5.97629	3.20701e-14	9.88051e-13
GLO1	0.465695	7.72958	3.28934e-14	1.0082e-12
MRPL15	0.572642	6.42926	3.28959e-14	1.0082e-12
KCNA1	0.620718	6.19556	3.56548e-14	1.08896e-12
VSTM2A	0.979468	6.35733	4.0317e-14	1.22286e-12
COX6B1	0.515766	8.39515	3.4828e-14	1.06556e-12
RAN	0.768241	6.73725	3.62604e-14	1.10553e-12
GABRA5	1.09884	5.96275	3.89694e-14	1.18402e-12
ACSL3	0.415757	7.54644	4.24912e-14	1.28131e-12
PRR11	-0.502804	7.20043	4.16796e-14	1.26201e-12
CCT6A	0.478301	7.21591	4.178e-14	1.26288e-12
KCMF1	0.335323	6.60648	4.43299e-14	1.33308e-12
BCAT2	-0.495144	5.7291	4.25354e-14	1.28131e-12
EEF1A2	0.736749	7.91891	4.6769e-14	1.40403e-12
LRRN3	0.445185	7.25756	4.76959e-14	1.42942e-12
GFPT1	0.407419	6.07437	5.19445e-14	1.55409e-12
TOPBP1	0.460089	6.50881	5.23845e-14	1.5646e-12
DNAJB14	0.464297	6.44542	5.3314e-14	1.58966e-12
DLG2	0.462883	7.01016	5.60929e-14	1.66406e-12
CAB39	0.535321	7.36333	5.47471e-14	1.62963e-12
SDHA	0.408283	7.54224	5.54306e-14	1.64719e-12
CACFD1	-0.462887	5.8786	6.03002e-14	1.77987e-12
MSX1	-0.628903	6.46884	5.65758e-14	1.67556e-12
BTBD1	0.42664	7.64406	5.82401e-14	1.72195e-12
LIN7B	0.455824	6.35957	6.05486e-14	1.78421e-12
PRDX3	0.550952	7.05796	6.65877e-14	1.95888e-12
PAK3	0.554884	7.87143	6.69582e-14	1.96649e-12
TBCC	0.563279	5.65468	7.19009e-14	2.10463e-12
PRICKLE2	0.656838	7.82076	8.29432e-14	2.40385e-12
CKAP5	0.416618	7.18887	7.0963e-14	2.08064e-12
DNAJA2	0.434182	7.28546	7.32444e-14	2.14039e-12
MTCH1	0.372648	9.40454	7.43849e-14	2.17012e-12
PPP2R2D	0.489925	6.32498	7.78797e-14	2.26456e-12
FEN1	0.542584	5.65514	7.61251e-14	2.21721e-12
MYO10	-0.633766	6.54158	7.83141e-14	2.27344e-12
ZFHX3	-0.601314	5.79458	8.41885e-14	2.43193e-12
RNF128	0.627302	5.43779	8.35205e-14	2.4166e-12
CACNA2D1	0.546763	6.30742	8.59053e-14	2.4734e-12
KIAA0232	0.393048	6.97268	8.57432e-14	2.47278e-12
MKNK2	-0.590061	7.17959	8.7465e-14	2.51419e-12
FERMT1	-0.606323	5.04949	8.85442e-14	2.54106e-12
SIX5	-0.570368	5.24273	9.13218e-14	2.6165e-12
PKM	0.585303	7.471	9.24339e-14	2.64406e-12
GRIA3	0.626251	6.69865	1.03259e-13	2.93938e-12
CFAP20	0.579434	7.05587	9.54166e-14	2.72495e-12
MICU3	0.849964	6.68852	1.16087e-13	3.28328e-12
TOMM34	0.553242	6.83073	1.08219e-13	3.0756e-12
GLOD4	0.509247	6.79352	1.0204e-13	2.90937e-12
CHRM1	1.10249	6.19205	1.2486e-13	3.51447e-12
COX7A2	0.402203	8.7914	1.15135e-13	3.26686e-12
COPS5	0.528865	6.63388	1.15826e-13	3.28118e-12
NKRF	0.397001	6.72635	1.16312e-13	3.28436e-12
ZFAND1	0.456447	6.17499	1.19296e-13	3.36322e-12
DGKI	0.641699	5.66324	1.25344e-13	3.52244e-12
SYP	0.670283	7.30972	1.25894e-13	3.53227e-12
PLCG1	-0.306653	7.23548	1.32135e-13	3.70147e-12
EMID1	-0.468176	6.28589	1.33252e-13	3.72682e-12
NIF3L1	0.506255	6.20528	1.34586e-13	3.75815e-12
MRPS21	0.522961	8.17688	1.61642e-13	4.47109e-12
MADD	0.375412	7.34987	1.39294e-13	3.88345e-12
PTPN3	0.718026	4.99591	1.50089e-13	4.1646e-12
RAB9B	0.742472	6.81189	1.74553e-13	4.79172e-12
RAB11FIP2	0.366524	7.06178	1.49574e-13	4.15846e-12
CSRNP2	0.353722	6.61758	1.49631e-13	4.15846e-12
RTF1	0.39636	6.56802	1.51971e-13	4.21019e-12
MAVS	-0.532744	6.04964	1.81536e-13	4.95129e-12
FTO	0.409263	8.52082	1.74513e-13	4.79172e-12
RBM38	-0.440485	6.18247	1.66652e-13	4.60243e-12
CRMP1	0.497753	7.49089	1.67792e-13	4.62664e-12
FAM49A	0.502732	6.42272	1.7678e-13	4.83657e-12
SHOC2	0.43377	7.5387	1.84573e-13	5.01855e-12
PCP4	0.817945	7.16207	1.74596e-13	4.79172e-12
PRC1	0.725595	5.41822	1.76078e-13	4.82488e-12
TUBB4B	0.587816	8.41396	1.79202e-13	4.89521e-12
KIAA0319	0.442512	6.91662	1.84386e-13	5.01855e-12
NCKAP1	0.483708	7.46187	2.04941e-13	5.56376e-12
DKK3	0.501784	7.69988	2.15833e-13	5.85043e-12
SLC4A1AP	0.402239	6.3226	2.18111e-13	5.89796e-12
EIF2AK1	0.426426	7.01825	2.18257e-13	5.89796e-12
SLC16A14	0.708743	6.63316	2.57091e-13	6.82163e-12
LRP10	-0.551937	6.60336	2.23176e-13	6.02165e-12
MOCS2	0.400494	6.2723	2.23729e-13	6.02731e-12
ARMCX2	0.55292	6.46696	2.24979e-13	6.05173e-12
TIPRL	0.393133	6.62526	2.35248e-13	6.2895e-12
PPARA	-0.450835	5.47671	2.51184e-13	6.67497e-12
VEZF1	-0.491762	7.20332	2.27401e-13	6.10755e-12
FOXO4	-0.590179	6.72387	2.31978e-13	6.22098e-12
ATP5O	0.458176	8.43354	2.32497e-13	6.22539e-12
TUBG2	0.439089	7.14494	2.3841e-13	6.36435e-12
COX4I1	0.392715	8.93735	2.39722e-13	6.38967e-12
COPS7A	0.431047	7.23095	2.45828e-13	6.54251e-12
NECAB1	1.12744	6.49762	3.00673e-13	7.93021e-12
MAP2	0.522539	8.10304	2.64704e-13	7.01307e-12
PDGFRB	-0.592878	6.77601	2.74428e-13	7.25975e-12
C9orf91	0.627001	7.04462	3.48432e-13	9.10789e-12
FIBP	0.512397	6.8718	2.98326e-13	7.88012e-12
ERF	-0.554091	5.98151	3.25788e-13	8.5669e-12
DYNLL1	0.5711	9.08213	3.20517e-13	8.44092e-12
AP3S1	0.353762	8.19207	3.30349e-13	8.67387e-12
KCND2	0.592775	6.22946	3.34278e-13	8.76396e-12
P4HTM	0.42112	7.42873	3.4075e-13	8.92035e-12
GABRA4	0.620709	5.87847	3.58085e-13	9.34634e-12
TOB2	-0.630386	6.74261	3.62805e-13	9.45551e-12
FAM162A	0.545601	6.61442	3.69794e-13	9.60917e-12
INPPL1	-0.54348	6.51396	3.69737e-13	9.60917e-12
RNF11	0.570061	7.73665	3.86375e-13	9.99574e-12
UTP4	0.78728	6.77655	4.42937e-13	1.13235e-11
GPR158	1.09293	6.69125	4.43492e-13	1.13235e-11
BSN	0.646433	7.60042	3.83695e-13	9.94957e-12
SZRD1	-0.489728	6.40929	3.84025e-13	9.94957e-12
TLN2	0.441522	6.93747	3.91819e-13	1.01217e-11
ATP6V0B	0.517237	7.42441	3.96675e-13	1.02321e-11
RSL24D1	0.397151	7.6315	4.24268e-13	1.08801e-11
PCBP4	-0.40046	6.99733	4.03394e-13	1.03788e-11
GSTA4	0.435758	7.26428	4.0354e-13	1.03788e-11
NRGN	0.633798	8.44457	4.21447e-13	1.08235e-11
KCTD2	0.468371	6.61609	4.50523e-13	1.14697e-11
METTL7A	-0.504505	7.37546	4.41156e-13	1.12967e-11
SOX13	-0.58848	5.48781	4.47676e-13	1.14138e-11
ANTXR1	-0.563089	5.99425	4.51374e-13	1.14748e-11
PSMB5	0.385782	7.39954	4.71097e-13	1.19589e-11
CHP1	0.423977	6.85802	4.94109e-13	1.2525e-11
PLPPR4	0.709655	7.73983	5.22847e-13	1.32154e-11
DIRAS2	0.730662	7.16797	5.33469e-13	1.34453e-11
VDAC1	0.481429	6.59585	5.11795e-13	1.29547e-11
TFEB	-0.514683	5.77711	5.26887e-13	1.32984e-11
PSMA4	0.412997	7.37867	5.59336e-13	1.4077e-11
AP3M2	0.352609	7.07853	5.67836e-13	1.42705e-11
ATXN7L3B	0.651345	7.43598	7.35348e-13	1.81944e-11
CALD1	-0.502726	5.9199	5.90499e-13	1.48189e-11
POLDIP3	-0.446013	6.25835	5.99289e-13	1.50181e-11
LPP	-0.503653	6.25841	6.31941e-13	1.57914e-11
GLTP	-0.508146	6.94716	6.09181e-13	1.52443e-11
PCSK1N	0.711544	7.22001	6.43247e-13	1.60511e-11
NELL1	0.62714	5.67133	6.92619e-13	1.71855e-11
GABARAPL2	0.417801	8.51693	6.68643e-13	1.66528e-11
FBXW4	-0.495749	7.1734	6.69255e-13	1.66528e-11
CDH12	0.772011	5.5026	6.75202e-13	1.67771e-11
PBXIP1	-0.544685	6.84965	7.17496e-13	1.77777e-11
ARMCX3	0.427935	7.08119	7.70497e-13	1.90373e-11
ZNF706	0.326925	7.63991	7.72848e-13	1.90686e-11
RNF41	0.475269	6.36421	7.75782e-13	1.91142e-11
CCNA1	0.778691	5.35116	8.125e-13	1.98797e-11
GGH	0.549549	5.54355	7.78268e-13	1.91487e-11
TRO	0.442817	6.5493	8.09705e-13	1.98797e-11
DRG1	0.32484	7.25155	8.10647e-13	1.98797e-11
EFEMP2	-0.536022	6.74698	8.11934e-13	1.98797e-11
STAU2	0.448653	6.24548	8.22694e-13	2.01012e-11
PPTC7	0.582885	7.02322	9.75824e-13	2.35483e-11
PSMC6	0.543203	6.53817	9.09317e-13	2.20644e-11
OPN3	0.609048	6.01377	8.85108e-13	2.15201e-11
GLI3	-0.620628	5.68254	8.57984e-13	2.09343e-11
CCT7	0.576944	7.34144	8.78379e-13	2.14023e-11
C3orf14	0.529277	6.35052	1.04839e-12	2.51726e-11
TRIP10	-0.757177	5.96986	8.85662e-13	2.15201e-11
DNM1	0.576186	8.07879	9.10966e-13	2.2074e-11
ARL6IP5	0.397555	8.5275	9.33349e-13	2.25852e-11
VBP1	0.456789	7.45015	9.48715e-13	2.29256e-11
EID2	0.702299	6.29545	1.17861e-12	2.8057e-11
ZXDC	-0.309951	5.78771	1.04365e-12	2.5116e-11
TCEAL7	0.78565	7.19733	1.1999e-12	2.85252e-11
C2CD5	0.469755	7.98472	1.01646e-12	2.44953e-11
KRT222	0.824559	6.44731	1.30875e-12	3.09873e-11
B4GAT1	0.426467	8.12019	1.10943e-12	2.65539e-11
SLIRP	0.581541	7.91709	1.04886e-12	2.51726e-11
CYC1	0.542927	7.0272	1.06022e-12	2.54107e-11
PLEKHB2	0.586591	6.45652	1.14039e-12	2.72577e-11
PEG10	0.584191	7.16715	1.16913e-12	2.79069e-11
KHDRBS3	0.473356	7.8015	1.17556e-12	2.80222e-11
SLC25A11	0.375893	6.84693	1.23451e-12	2.93083e-11
DOK1	-0.488781	6.05724	1.3264e-12	3.13208e-11
CIAPIN1	0.431274	6.18838	1.3028e-12	3.08879e-11
TRPC1	0.477385	6.66359	1.3229e-12	3.12801e-11
AFTPH	0.285967	7.03081	1.33098e-12	3.13869e-11
AAK1	0.443849	6.80569	1.39785e-12	3.29196e-11
ABCE1	0.356525	6.64591	1.52361e-12	3.58333e-11
THRB	0.508276	6.95804	1.5612e-12	3.66684e-11
PRICKLE1	0.63878	7.34614	1.89972e-12	4.43122e-11
SLC25A5	0.466445	7.59352	1.73996e-12	4.07582e-11
KLF15	-0.510968	6.30803	1.63385e-12	3.83237e-11
HIVEP2	0.650105	6.52301	1.76845e-12	4.13704e-11
CCT8	0.448868	7.21316	1.81553e-12	4.24154e-11
CPNE4	0.849657	6.73546	2.12714e-12	4.92378e-11
HSPA13	0.451369	6.13859	1.90176e-12	4.43122e-11
TMEM130	0.976289	7.28859	2.26191e-12	5.21513e-11
WASF2	-0.447824	6.52995	1.99674e-12	4.64638e-11
GCC2	0.487138	6.84668	2.10292e-12	4.88701e-11
BMP7	-0.511366	6.00056	2.11073e-12	4.89868e-11
COPS8	0.347722	6.29511	2.12079e-12	4.91553e-11
SS18L1	0.543295	6.28448	2.2915e-12	5.27646e-11
MRPL17	0.526584	6.54274	2.19778e-12	5.0806e-11
RWDD2A	0.561407	5.91651	2.22057e-12	5.12654e-11
B3GALNT1	0.555553	6.04356	2.3339e-12	5.36706e-11
PXDC1	-0.473657	6.38428	2.36077e-12	5.42176e-11
DLAT	0.419103	6.00309	2.38388e-12	5.46769e-11
UNC79	0.718835	6.26344	2.89653e-12	6.54958e-11
TCAF1	0.517641	5.70128	2.7965e-12	6.3397e-11
STK3	-0.463049	5.7044	2.49459e-12	5.71418e-11
MYO1C	-0.412433	6.26634	2.61113e-12	5.94244e-11
ARAP1	-0.453024	6.02713	2.51457e-12	5.75246e-11
MAP3K3	-0.417956	6.09732	2.52241e-12	5.76288e-11
TCERG1	0.42844	7.01107	2.52926e-12	5.77104e-11
CAMSAP2	0.376019	7.97006	2.58698e-12	5.8951e-11
PSMD8	0.719276	6.67575	2.62215e-12	5.9598e-11
AUTS2	-0.470604	6.67014	2.6534e-12	6.02304e-11
SPRYD7	0.497431	6.28104	2.82346e-12	6.39257e-11
OPTN	0.412014	7.64619	2.93756e-12	6.63384e-11
METAP1	0.441053	6.55055	3.07522e-12	6.90924e-11
PRKCB	0.551666	7.71687	3.00358e-12	6.77422e-11
TCF25	0.407482	7.71181	3.00996e-12	6.77992e-11
CDC7	0.477409	5.73273	3.20187e-12	7.18459e-11
RPH3A	0.651744	6.78904	3.07049e-12	6.90743e-11
GDAP1	0.534824	6.60307	3.23385e-12	7.24712e-11
CYP4X1	0.882329	6.49871	3.78352e-12	8.29925e-11
SNTA1	-0.531752	7.43621	3.26163e-12	7.30008e-11
TNS2	-0.571362	6.47204	3.28534e-12	7.34379e-11
SERTM1	1.12643	6.07247	3.96218e-12	8.61591e-11
ZBTB47	-0.456583	7.13435	4.00718e-12	8.69228e-11
CAMK1G	0.787672	5.77547	3.57119e-12	7.92237e-11
TPGS2	0.360147	6.55871	3.45977e-12	7.7239e-11
PPP1R2	0.419019	5.98396	3.46781e-12	7.73203e-11
APEX1	0.434985	7.29267	3.4853e-12	7.76119e-11
NUPR1	-0.71241	6.83668	3.49426e-12	7.77131e-11
BEX2	0.874018	8.97348	4.49379e-12	9.61736e-11
KLHL12	0.405556	6.47443	3.52481e-12	7.82935e-11
TDP2	0.503815	6.61885	3.69076e-12	8.12614e-11
GOLT1B	0.401554	6.28246	3.593e-12	7.95794e-11
TUBG1	0.605892	6.64604	3.82105e-12	8.3607e-11
ADGRB3	0.481693	7.23537	3.59627e-12	7.95794e-11
DSTN	0.432977	7.91045	3.61045e-12	7.97927e-11
ORC4	0.41996	5.83195	3.78354e-12	8.29925e-11
POLB	0.459734	6.59079	3.62184e-12	7.99441e-11
FLNC	-0.563538	6.14129	3.81191e-12	8.35108e-11
CHST1	0.38785	7.3926	3.67673e-12	8.10539e-11
MRPL9	0.457549	6.45312	3.85662e-12	8.42803e-11
TCEAL2	0.507185	8.81813	3.74107e-12	8.22661e-11
SYN1	0.565031	6.77413	4.0038e-12	8.69228e-11
RAB14	0.450788	6.38606	4.02464e-12	8.71872e-11
UBP1	0.326711	7.7487	3.87677e-12	8.45706e-11
ACACB	-0.529422	6.77543	4.05867e-12	8.77152e-11
DCTN3	0.454682	7.22732	3.87952e-12	8.45706e-11
SLC15A3	-0.681373	5.16069	3.90171e-12	8.49492e-11
OLFM3	0.95493	5.77135	4.73173e-12	1.00532e-10
PTPRT	0.771576	6.36625	4.02928e-12	8.71872e-11
ATP6V0E2	0.355749	8.81101	4.13146e-12	8.91787e-11
SOSTDC1	1.03815	4.75514	4.34741e-12	9.34958e-11
SLIT2	0.496539	6.80195	4.20151e-12	9.05796e-11
FHL2	0.582717	5.81625	4.3058e-12	9.27144e-11
ATP2B4	0.43411	7.45169	4.55554e-12	9.73768e-11
GLRX	0.631218	6.29161	4.59063e-12	9.7889e-11
MAGEF1	0.38318	6.68392	4.44178e-12	9.54089e-11
COPS4	0.483952	6.15897	4.44982e-12	9.5465e-11
ELAVL2	0.680388	6.57849	4.66972e-12	9.94549e-11
KPNA3	0.316409	7.01749	4.4823e-12	9.60445e-11
C1QL1	-0.494795	5.22813	4.72582e-12	1.00528e-10
UBR3	0.535682	6.32425	5.43671e-12	1.14817e-10
RYR2	0.575766	7.0102	4.56637e-12	9.74897e-11
NDE1	-0.502018	6.04364	4.89396e-12	1.03854e-10
UBR7	0.388789	6.50994	4.91167e-12	1.04104e-10
CAPZA2	0.540405	6.94914	5.34376e-12	1.13126e-10
NDRG3	0.42262	7.43716	5.4091e-12	1.14371e-10
USF2	-0.404421	6.99301	5.47063e-12	1.15395e-10
GNPDA1	0.375446	7.03459	5.5261e-12	1.16425e-10
SCN4B	0.75558	6.84935	6.6757e-12	1.39734e-10
RRAGB	0.731114	5.1281	5.7765e-12	1.21555e-10
CIAO1	0.346823	6.63015	6.21152e-12	1.30553e-10
DLG3	0.436938	5.72332	6.51865e-12	1.36682e-10
EIF4E3	0.434533	6.60789	7.44291e-12	1.5477e-10
PGBD5	0.572786	7.49514	7.11743e-12	1.48177e-10
BMP1	-0.472063	4.8998	6.41227e-12	1.34612e-10
C12orf10	0.663676	6.74105	7.78052e-12	1.61029e-10
OSBPL6	0.411689	6.49945	7.8416e-12	1.61912e-10
ENOPH1	0.4025	7.52566	6.68662e-12	1.39734e-10
PPP2R1A	0.427071	7.75172	6.68805e-12	1.39734e-10
VPS33B	0.406212	6.37594	6.86117e-12	1.43181e-10
GDA	0.669112	6.88381	8.26313e-12	1.69819e-10
PFDN4	0.369383	6.13515	7.07598e-12	1.47489e-10
KLHL42	0.494601	7.67009	8.64345e-12	1.76628e-10
RUNDC3B	0.435705	7.46406	7.54138e-12	1.56633e-10
RAB15	0.447832	7.30201	7.59741e-12	1.5761e-10
ABHD10	0.416636	6.46663	7.64897e-12	1.58493e-10
CARHSP1	-0.489159	6.32995	7.80103e-12	1.61264e-10
REST	-0.473484	5.54548	8.2035e-12	1.69186e-10
ATAD1	0.47794	6.80648	9.55554e-12	1.93888e-10
ST3GAL5	0.30542	7.52515	8.21796e-12	1.69286e-10
AKAP11	0.385272	7.17571	8.23302e-12	1.69398e-10
DLL1	-0.640638	5.68085	9.95903e-12	2.00686e-10
RAB22A	0.378472	7.01077	8.40884e-12	1.72612e-10
RIN2	-0.496348	6.86911	8.46472e-12	1.73556e-10
EIF5B	-0.295112	6.86815	8.54957e-12	1.75092e-10
FAM126B	0.656007	6.50559	1.02619e-11	2.06552e-10
EHD2	-0.596304	5.8504	8.64465e-12	1.76628e-10
KPNA1	0.287404	6.51849	8.89457e-12	1.81524e-10
RINT1	0.572741	5.3734	9.40612e-12	1.91077e-10
UBE2E2	0.568506	7.62945	1.09968e-11	2.20337e-10
NQO2	0.511859	6.42855	9.28666e-12	1.89306e-10
PITPNA	0.333578	6.75032	9.34338e-12	1.90242e-10
KIAA0513	0.448717	7.19512	9.39126e-12	1.90995e-10
RBP4	0.575728	5.14275	9.83837e-12	1.98482e-10
MKKS	0.466173	6.25197	9.58957e-12	1.94354e-10
CDC27	0.280564	6.28873	9.67667e-12	1.95894e-10
ASH2L	0.427924	7.18252	9.73522e-12	1.96853e-10
PMPCB	0.301558	6.81386	9.75548e-12	1.97036e-10
SOGA1	-0.418148	5.71236	1.07398e-11	2.15678e-10
NAPB	0.844583	7.99915	1.24092e-11	2.4667e-10
FGF14	0.435287	6.10301	1.10282e-11	2.20714e-10
FAM19A2	0.924758	6.40636	1.26387e-11	2.50546e-10
RAP2A	0.409123	8.23539	1.07266e-11	2.15659e-10
CPT1C	0.672562	7.03273	1.30691e-11	2.58618e-10
RFX1	-0.340695	5.48141	1.094e-11	2.19449e-10
NDUFB6	0.415287	6.33744	1.10572e-11	2.21044e-10
RNF213	-0.601296	5.83056	1.33325e-11	2.63238e-10
ERCC3	0.427846	6.1958	1.16452e-11	2.32534e-10
NADK	-0.3638	5.92536	1.18996e-11	2.37344e-10
DOCK3	0.639936	6.33215	1.2491e-11	2.48015e-10
EIF3K	0.352585	7.64631	1.20472e-11	2.40016e-10
NEUROD6	0.791372	5.90293	1.22001e-11	2.42787e-10
HCCS	0.393638	5.96509	1.26469e-11	2.50546e-10
NME7	0.453345	6.81202	1.31719e-11	2.6036e-10
PALLD	-0.489172	6.91339	1.35526e-11	2.67285e-10
TIMM17A	0.342375	5.41384	1.46171e-11	2.86352e-10
ITPR1	0.45913	7.02006	1.39747e-11	2.753e-10
DOC2A	0.636612	5.92203	1.40838e-11	2.77139e-10
GPX4	0.380033	8.45345	1.41294e-11	2.77726e-10
VAMP5	-0.597862	6.1737	1.42152e-11	2.791e-10
EIF3M	0.325245	6.32085	1.43022e-11	2.80495e-10
SCOC	0.617266	6.87835	1.75102e-11	3.39999e-10
PRNP	0.385866	9.2945	1.53715e-11	3.00795e-10
MYO5A	0.435078	6.48089	1.55169e-11	3.03304e-10
SEC61A2	0.343371	6.42106	1.55759e-11	3.0412e-10
SPOCK1	0.482515	8.59542	1.57659e-11	3.07488e-10
FBXO11	0.302567	6.9934	1.59112e-11	3.09979e-10
FBXO28	0.322339	6.18034	1.73833e-11	3.37909e-10
TIMM23	0.495569	5.96088	1.92685e-11	3.71678e-10
INPP4A	0.389197	5.77793	1.78756e-11	3.46329e-10
WARS	0.552802	6.57459	1.7114e-11	3.33041e-10
USP54	-0.51142	7.54247	2.06834e-11	3.95503e-10
EFR3A	0.379865	7.84781	1.90655e-11	3.68977e-10
CLDN15	-0.541675	5.60998	1.76136e-11	3.4163e-10
JAKMIP1	0.630104	6.49536	2.17473e-11	4.14045e-10
TUBB2A	0.685008	9.74225	1.94705e-11	3.74344e-10
RAB13	-0.670469	7.35237	2.29186e-11	4.34466e-10
VPS13A	0.409836	5.93019	1.99432e-11	3.82597e-10
CDK5R1	0.540615	7.25875	1.91324e-11	3.69865e-10
MUTYH	-0.38577	6.1765	1.92539e-11	3.71678e-10
CDC42	0.367932	6.66893	1.93368e-11	3.72589e-10
MYO9B	-0.475931	6.00622	1.94354e-11	3.74079e-10
RBPMS	-0.472638	4.91336	2.04034e-11	3.90998e-10
LRMP	0.679415	5.08878	2.05761e-11	3.93879e-10
TARBP1	0.622833	6.36515	1.97298e-11	3.78916e-10
HOOK1	0.542003	5.94034	2.09766e-11	4.00674e-10
ZFP36L1	-0.537031	6.73076	2.13382e-11	4.07139e-10
NDUFA1	0.535728	8.12882	2.16845e-11	4.13297e-10
BRINP1	0.346024	6.99644	2.23382e-11	4.2475e-10
SLITRK5	0.658055	6.68825	2.23578e-11	4.2475e-10
DNAJC1	-0.330166	6.31644	2.28084e-11	4.32843e-10
ZCCHC12	0.913775	6.58049	2.75564e-11	5.1353e-10
PFKP	0.441256	7.47212	2.29694e-11	4.3496e-10
DLGAP1	0.5282	5.58691	2.42913e-11	4.5753e-10
MAPKAPK2	-0.498935	5.75779	2.3232e-11	4.3946e-10
ATP5J	0.389452	7.94519	2.34183e-11	4.42507e-10
SLC25A40	0.469953	5.60506	2.45898e-11	4.62656e-10
LEMD3	0.38358	6.87874	2.37246e-11	4.47511e-10
MORC4	-0.620608	5.526	2.3734e-11	4.47511e-10
NDUFB3	0.354013	6.60955	2.61164e-11	4.89632e-10
THNSL1	0.446673	5.24198	2.61348e-11	4.89632e-10
TPRG1L	0.745212	7.58882	3.08971e-11	5.73356e-10
CDH10	0.445558	7.46005	2.58806e-11	4.86422e-10
STX12	0.30852	7.61705	2.60254e-11	4.88622e-10
CORO2B	0.416263	7.39139	2.66512e-11	4.98774e-10
NIPA2	0.296173	6.69664	2.67218e-11	4.99564e-10
NCDN	0.545601	7.15509	2.72597e-11	5.09079e-10
GABRD	0.66571	5.48631	2.74453e-11	5.12001e-10
ARL15	0.57437	5.28586	3.00796e-11	5.59301e-10
TMX4	0.512283	7.09646	3.27271e-11	6.03496e-10
CACNB4	0.529046	5.97034	2.94654e-11	5.48525e-10
UBQLN1	0.435717	7.71812	3.56768e-11	6.53777e-10
CNIH3	0.551761	6.14927	3.01079e-11	5.59301e-10
MSI2	-0.502696	6.53014	3.6558e-11	6.67145e-10
MCF2	0.46759	4.98255	3.20785e-11	5.92778e-10
AP3B2	0.398403	6.48518	3.14643e-11	5.83267e-10
AACS	0.505651	6.90362	3.16879e-11	5.86793e-10
GSTO1	0.368577	7.21155	3.20667e-11	5.92778e-10
WBP2	0.389257	7.80699	3.23582e-11	5.9732e-10
SH3BGRL2	0.557035	7.55003	3.89304e-11	7.07503e-10
TCF7L1	-0.60088	5.54352	3.30145e-11	6.08158e-10
LRP5	-0.606792	4.495	3.45931e-11	6.35241e-10
COPRS	0.431818	7.62616	3.99583e-11	7.25435e-10
MYH14	-0.439892	5.6493	3.38412e-11	6.22736e-10
ZFHX2	-0.434709	6.17548	3.39261e-11	6.23645e-10
RAP1GAP2	0.578819	7.54892	3.64788e-11	6.66391e-10
ATP2B3	0.42703	5.55652	3.60257e-11	6.59484e-10
PLEKHO2	-0.526144	6.48241	3.46352e-11	6.35351e-10
CHST14	-0.715929	5.8675	4.29427e-11	7.75615e-10
DUSP16	-0.560792	5.90884	4.31727e-11	7.78169e-10
SPCS1	0.444996	7.89642	3.61596e-11	6.61247e-10
DOCK6	-0.548684	5.01537	3.77807e-11	6.88744e-10
ICA1	0.383079	5.55625	3.82107e-11	6.95861e-10
HMG20A	0.375905	6.45195	3.83609e-11	6.97874e-10
SLC7A14	0.629512	6.58371	4.79108e-11	8.52221e-10
RAB39B	0.609798	5.81707	4.82696e-11	8.57736e-10
TBL1X	-0.511731	6.3089	4.01841e-11	7.28782e-10
DAAM2	-0.521674	7.84835	4.0786e-11	7.38936e-10
NPAS3	-0.372821	5.888	4.09388e-11	7.40941e-10
CDH8	0.536107	6.0289	4.40428e-11	7.93041e-10
SLC35D2	-0.465626	5.6431	4.41839e-11	7.94768e-10
GDPD3	-0.693739	5.23879	4.24961e-11	7.68337e-10
STS	0.423774	6.01342	4.31029e-11	7.7771e-10
ABRACL	0.844805	6.42634	5.66812e-11	9.94153e-10
TCEB1	0.342128	6.96523	4.73538e-11	8.44021e-10
ZRSR2	-0.361008	6.55378	4.63093e-11	8.28762e-10
FAM174B	0.448995	6.08514	4.67832e-11	8.36393e-10
UBE2W	0.354449	6.34086	4.4752e-11	8.04164e-10
PSMB7	0.386619	7.39987	4.52364e-11	8.11491e-10
PLXND1	-0.396024	5.9878	4.5252e-11	8.11491e-10
SMYD3	0.509785	6.07383	4.60675e-11	8.25274e-10
TSG101	0.391659	7.23308	4.69113e-11	8.3783e-10
BOK	-0.484764	5.9674	4.7057e-11	8.3958e-10
ZNF25	0.564092	7.25012	5.68736e-11	9.96534e-10
ABTB2	-0.514046	4.83433	4.97933e-11	8.81251e-10
ATP6V0A1	0.382639	7.74394	4.78208e-11	8.51482e-10
TSPAN4	-0.491522	5.66546	4.86725e-11	8.64023e-10
NAPA	0.496111	6.424	4.9326e-11	8.7474e-10
ECHDC2	-0.450294	6.30303	4.94664e-11	8.76348e-10
ARPC1A	0.714069	6.94184	5.04013e-11	8.91115e-10
PSMB3	0.427818	7.24933	5.08772e-11	8.98626e-10
TBPL1	0.421173	7.17907	5.14077e-11	9.07086e-10
AMN1	0.857518	7.08573	6.79282e-11	1.17733e-09
MAP4K3	0.489264	6.421	5.46258e-11	9.60977e-10
ASPHD2	0.523344	6.61169	6.28548e-11	1.09155e-09
FARSA	0.387982	6.48875	5.27437e-11	9.29726e-10
CNOT7	0.306608	6.60096	5.35512e-11	9.43016e-10
PRKAR1A	0.380138	7.73378	5.5664e-11	9.78262e-10
ITPKA	0.629266	6.78865	5.64504e-11	9.91094e-10
ARMT1	0.539055	5.96852	5.99132e-11	1.04667e-09
FBXL7	-0.426137	6.4405	5.73581e-11	1.00402e-09
GFRA2	0.553975	6.29502	5.75281e-11	1.006e-09
ZYG11B	0.526852	7.96261	7.18596e-11	1.23937e-09
XRCC2	-0.468654	6.79689	6.05397e-11	1.05656e-09
RARS	0.493055	6.34499	6.08465e-11	1.06086e-09
HIGD1A	0.422995	7.80259	6.66455e-11	1.15624e-09
IQCK	-0.357591	6.19394	6.23705e-11	1.08537e-09
PIEZO1	-0.498291	5.83101	6.23912e-11	1.08537e-09
KMT2B	-0.512493	5.05518	6.24371e-11	1.08537e-09
SLC39A10	0.885168	6.42228	8.55511e-11	1.4626e-09
C10orf35	0.632808	6.82522	8.00382e-11	1.37235e-09
PLAA	0.371018	5.49522	7.00428e-11	1.21041e-09
TCF12	-0.410198	6.64319	6.94327e-11	1.20222e-09
GYPC	-0.562875	5.69505	6.99705e-11	1.21035e-09
YAP1	-0.498301	6.61868	7.12241e-11	1.22961e-09
KCNJ6	0.638756	6.64551	7.42419e-11	1.2792e-09
STRBP	0.493481	6.48666	9.34391e-11	1.58666e-09
USO1	0.408078	6.83401	7.75715e-11	1.33526e-09
TNS3	-0.51338	7.16414	7.93022e-11	1.36372e-09
FLNA	-0.487831	6.68902	7.96191e-11	1.36783e-09
PPA1	0.442889	8.15764	7.97254e-11	1.36832e-09
TXN	0.409396	6.77669	8.83708e-11	1.50495e-09
ISCA1	0.384734	7.03757	8.37787e-11	1.43509e-09
EXOC8	0.567184	6.46083	1.01491e-10	1.71183e-09
FLRT3	0.481473	6.89253	8.43102e-11	1.44279e-09
KCNAB1	0.430197	6.06595	8.58242e-11	1.46584e-09
OLIG2	-0.459482	6.60386	8.72089e-11	1.48805e-09
ATRN	0.369274	6.25992	8.76243e-11	1.49369e-09
UBXN2A	-0.540297	7.57417	1.09241e-10	1.82851e-09
ABCA1	-0.462754	6.07422	9.05478e-11	1.5403e-09
CLIP3	0.412477	7.91572	9.06211e-11	1.5403e-09
HIF3A	-0.566752	5.67604	9.69119e-11	1.64246e-09
HIP1	-0.481079	5.42749	9.94815e-11	1.68115e-09
WWC1	-0.394284	6.12083	9.67595e-11	1.64146e-09
KBTBD6	0.581514	6.31809	1.1724e-10	1.95868e-09
ADARB2	-0.516208	6.09362	9.8332e-11	1.66492e-09
NAE1	0.387419	6.92039	9.87428e-11	1.67027e-09
SH3BP5	0.380409	6.79695	1.06093e-10	1.78432e-09
HYI	-0.300034	6.44443	1.0121e-10	1.70871e-09
CAND1	0.290167	6.74086	1.01813e-10	1.7156e-09
PLD2	-0.526196	5.9451	1.07892e-10	1.81284e-09
TJAP1	-0.458161	6.81097	1.04793e-10	1.76413e-09
SEPT3	0.477759	8.94154	1.28128e-10	2.12644e-09
MRAP2	1.02254	6.08237	1.29165e-10	2.14162e-09
RFX2	-0.51344	5.44159	1.08024e-10	1.81331e-09
LPAR1	-0.579441	7.40956	1.08376e-10	1.81749e-09
SAMD4B	-0.344527	6.34676	1.086e-10	1.81952e-09
DGKB	0.409711	6.06524	1.18932e-10	1.98318e-09
CMTM3	-0.586374	5.80231	1.39744e-10	2.304e-09
CLASRP	-0.389298	6.5159	1.21572e-10	2.0241e-09
PTRF	-0.530671	5.97863	1.21616e-10	2.0241e-09
PLEKHB1	-0.499439	7.75979	1.1614e-10	1.94214e-09
TMC6	-0.638491	5.37461	1.218e-10	2.02524e-09
SLC12A7	-0.437738	6.62005	1.17868e-10	1.96729e-09
TBX6	-0.499565	4.91209	1.29852e-10	2.14897e-09
FGF9	0.492015	5.96323	1.24659e-10	2.07082e-09
BACH2	-0.348833	5.62844	1.33919e-10	2.21211e-09
NDUFS2	0.351607	7.21916	1.29835e-10	2.14897e-09
LEF1	-0.640377	5.1947	1.38779e-10	2.29024e-09
CDK5RAP2	-0.332081	6.3023	1.32753e-10	2.19492e-09
TIE1	-0.592306	4.81724	1.48455e-10	2.44305e-09
HSP90AB1	0.556585	8.22589	1.46492e-10	2.413e-09
C12ORF10	0.580023	6.24125	2.06115e-10	3.32658e-09
CALN1	0.538828	6.47275	1.82994e-10	2.98077e-09
ARHGEF37	-0.486328	6.60504	1.85513e-10	3.01343e-09
GUF1	0.391655	5.46788	1.63801e-10	2.68804e-09
TMEM35	0.681934	6.01752	1.9379e-10	3.13918e-09
GOLIM4	-0.585117	6.92283	1.60785e-10	2.64339e-09
ARL1	0.33027	6.67946	1.60929e-10	2.64339e-09
LRP6	-0.42664	6.23731	1.69405e-10	2.77483e-09
CTPS1	0.582641	5.77093	1.718e-10	2.80623e-09
VTA1	0.429633	6.7191	1.98725e-10	3.21617e-09
GLRX5	0.345635	7.88374	1.64706e-10	2.70038e-09
ASCL1	-0.603129	5.90747	1.76065e-10	2.87056e-09
SQSTM1	-0.402969	6.24476	1.70489e-10	2.79e-09
ENDOG	0.550739	6.16791	1.71411e-10	2.80248e-09
CMSS1	0.537495	6.47779	2.0967e-10	3.37467e-09
CGNL1	-0.6899	6.86141	2.10473e-10	3.37911e-09
ZNF274	-0.346455	5.95012	1.74286e-10	2.84419e-09
TMEM35A	0.783774	6.17023	2.41926e-10	3.81359e-09
TGIF2	-0.486869	5.26209	1.85471e-10	3.01343e-09
PARP2	0.422531	6.5062	1.84728e-10	3.00623e-09
DLGAP2	0.423739	6.48572	1.88048e-10	3.05179e-09
PRPF19	0.418193	7.69059	1.89465e-10	3.07196e-09
GNAL	0.492507	5.96184	1.99174e-10	3.22046e-09
SMAP2	0.500509	7.69567	2.35815e-10	3.74409e-09
BGN	-0.582849	7.01814	2.05336e-10	3.31705e-09
ATOH8	-0.573714	6.12563	2.37318e-10	3.75866e-09
ATR	0.62085	5.19186	2.10522e-10	3.37911e-09
GMPR2	0.525007	6.21259	2.08023e-10	3.35429e-09
NNT	0.348276	5.98088	2.09349e-10	3.37259e-09
MCTS1	0.413418	5.83371	2.10148e-10	3.37911e-09
PEBP1	0.339491	9.22232	2.12096e-10	3.40126e-09
FHOD3	0.568224	5.59512	2.45483e-10	3.86619e-09
RUSC1	0.351257	7.42526	2.15713e-10	3.45613e-09
PIK3CB	0.409572	6.61633	2.26392e-10	3.61733e-09
IPO5	0.296576	6.94327	2.15981e-10	3.45726e-09
SLC40A1	-0.489074	6.13769	2.65317e-10	4.15995e-09
UCHL5	0.38943	5.44618	2.22496e-10	3.55832e-09
SYDE1	-0.456262	5.42059	2.37374e-10	3.75866e-09
ITPKB	-0.516581	6.67297	2.26837e-10	3.62116e-09
TXNL4A	0.375167	6.2086	2.39015e-10	3.77785e-09
SCN1A	0.604835	6.78629	2.30557e-10	3.67721e-09
AP2A2	0.319118	6.81051	2.30959e-10	3.68028e-09
DMPK	-0.487869	5.71173	2.31965e-10	3.69297e-09
RAI14	-0.656498	5.75842	2.32649e-10	3.7005e-09
BAZ1A	-0.462314	5.57906	2.33963e-10	3.71804e-09
H2AFX	-0.298724	6.46686	2.36702e-10	3.7548e-09
POLR3F	0.508445	5.84669	2.38542e-10	3.77377e-09
CASKIN2	-0.441227	5.47364	2.40132e-10	3.7921e-09
CHM	0.597241	4.80146	2.52735e-10	3.97328e-09
HOMER1	0.43497	7.08831	2.41014e-10	3.80262e-09
LRRTM1	0.764182	5.91587	2.9992e-10	4.66094e-09
DMTN	0.360535	7.45163	2.47956e-10	3.90165e-09
EVA1B	-0.451739	5.69964	2.7386e-10	4.28625e-09
DNAJB9	0.366441	6.59353	2.54875e-10	4.00336e-09
MRPL1	0.559947	6.31786	3.11817e-10	4.82028e-09
PODNL1	-0.449259	6.05779	2.7048e-10	4.23713e-09
HACD3	0.488309	7.68789	2.77119e-10	4.3334e-09
EIF1AX	0.357974	6.96138	2.64885e-10	4.15688e-09
KAT2B	-0.473898	6.85281	2.86923e-10	4.47477e-09
TMEM155	1.02193	5.63273	3.35513e-10	5.16391e-09
OPRK1	0.576993	5.3246	2.93251e-10	4.56538e-09
MTMR9	0.280569	7.3739	2.81252e-10	4.39413e-09
NLK	0.442844	7.19311	2.82297e-10	4.40653e-09
TXNL1	0.395709	7.02588	2.97895e-10	4.63357e-09
KIF21A	0.531916	8.03342	3.47953e-10	5.34602e-09
POU3F2	-0.401082	6.43321	3.03741e-10	4.71616e-09
LAMA5	-0.476744	6.95885	2.90497e-10	4.5265e-09
PSMC1	0.352691	7.83099	3.17423e-10	4.89834e-09
DOCK5	-0.508898	5.66756	3.06253e-10	4.75097e-09
ENTPD3	0.483509	5.42658	3.09472e-10	4.78824e-09
SGTB	0.551726	6.45161	3.58918e-10	5.50008e-09
RCN3	-0.425841	5.36705	3.1636e-10	4.88622e-09
ANO5	0.567895	6.43814	3.6701e-10	5.60455e-09
MPV17	0.517814	6.61201	3.07213e-10	4.76166e-09
RFTN2	-0.515066	7.42019	3.73012e-10	5.68634e-09
CSE1L	0.348929	6.88588	3.09014e-10	4.78536e-09
MRPS30	0.587371	5.97569	3.23753e-10	4.99164e-09
SRPK2	0.384457	6.49583	3.4188e-10	5.25731e-09
UPRT	0.6462	5.82405	3.96958e-10	5.99423e-09
CABP1	0.69217	6.50374	3.33114e-10	5.13147e-09
RBMS2	-0.472881	5.80466	3.78574e-10	5.76114e-09
UBE2T	0.873418	5.02907	4.15693e-10	6.26639e-09
RYK	-0.334991	6.44817	3.54058e-10	5.43507e-09
SRGAP1	-0.520509	6.2326	4.30888e-10	6.46773e-09
PSMC4	0.518612	6.34534	3.55424e-10	5.45128e-09
NAPG	0.40583	6.55007	3.61217e-10	5.53049e-09
SERPINF1	0.683063	5.87918	3.658e-10	5.59579e-09
MMD	0.375898	7.73947	3.66808e-10	5.60455e-09
SUMO1	0.404958	5.91694	3.8568e-10	5.84904e-09
NDUFA12	0.572218	8.0617	4.46766e-10	6.67758e-09
PCDH19	0.887187	6.26573	5.06435e-10	7.46165e-09
CAMK2B	0.480291	8.04933	3.72999e-10	5.68634e-09
FOXO1	-0.478705	6.87713	3.73572e-10	5.68994e-09
ACVR2A	0.340553	6.2852	3.94562e-10	5.96903e-09
SLC4A8	0.569247	6.30664	4.29197e-10	6.44785e-09
PPP2R2B	0.346177	7.19595	3.82379e-10	5.81401e-09
CHMP5	0.372974	7.57426	3.84612e-10	5.84292e-09
RHBDD2	0.541999	8.57242	5.10639e-10	7.51729e-09
RUNDC3A	0.36882	8.37335	3.85592e-10	5.84904e-09
ACSF2	-0.605684	5.6821	3.93528e-10	5.96292e-09
NUP93	0.493245	6.06107	3.9461e-10	5.96903e-09
SERTAD3	-0.616085	5.27286	3.96021e-10	5.98523e-09
TRIM9	0.359926	7.77786	4.09975e-10	6.18548e-09
SSTR1	0.553451	5.08873	4.32713e-10	6.48958e-09
PARD3B	-0.660517	5.16061	5.01685e-10	7.41028e-09
PI16	-0.743267	6.30152	5.02334e-10	7.41364e-09
BCAM	-0.498717	5.29572	4.36563e-10	6.53618e-09
SH3PXD2A	-0.456836	6.41854	4.4096e-10	6.5964e-09
KLHDC2	0.429559	7.59237	4.21691e-10	6.35136e-09
ESRRG	0.505199	5.85605	4.23408e-10	6.37176e-09
FGF12	0.557328	6.0231	4.26003e-10	6.40534e-09
DOK6	0.754565	6.62121	5.2601e-10	7.72418e-09
ZNF160	-0.362018	6.05546	4.35132e-10	6.5203e-09
SCN3A	0.548889	6.77219	4.63894e-10	6.90425e-09
ZNHIT3	0.447264	6.57377	4.47619e-10	6.68465e-09
PPT1	0.34566	8.25526	4.51152e-10	6.73169e-09
DHDDS	0.367296	6.14153	4.55552e-10	6.79159e-09
CFL1	0.393216	8.79456	4.57297e-10	6.81183e-09
CEP170	0.399845	6.90916	4.81318e-10	7.13941e-09
SYNE2	-0.48862	4.78846	4.9599e-10	7.34465e-09
TUBA1B	0.489089	9.58299	4.74261e-10	7.05258e-09
AZGP1	-0.620557	5.73039	4.75554e-10	7.06583e-09
KCNK1	0.550663	5.99456	4.78424e-10	7.10247e-09
EDA	-0.437826	4.4616	5.0547e-10	7.45366e-09
DLC1	-0.409599	6.17698	4.91887e-10	7.29003e-09
IFIT1	0.57989	6.54398	4.97935e-10	7.36726e-09
PSMD11	0.364226	7.04416	4.99132e-10	7.37876e-09
RPE	0.467938	6.41353	5.6373e-10	8.25054e-09
RAB3C	0.655165	5.81694	6.18642e-10	8.98691e-09
SARS	0.335046	7.1074	5.11796e-10	7.52803e-09
SIRT2	-0.396215	6.76176	5.16589e-10	7.59217e-09
LYSMD2	0.613337	6.89621	6.37654e-10	9.2326e-09
TUBA1C	0.444109	8.50461	5.32315e-10	7.81024e-09
TMEM59L	0.584103	6.82719	5.34537e-10	7.83632e-09
ST8SIA5	0.638132	5.44335	5.40165e-10	7.91223e-09
PLEKHH3	-0.479501	4.70438	5.68025e-10	8.30649e-09
NPEPPS	0.376116	7.33378	5.83801e-10	8.52301e-09
RTCA	0.402753	5.80199	5.76629e-10	8.4253e-09
CBLN4	0.873535	5.4681	6.7511e-10	9.76689e-09
SPHKAP	1.26569	7.13777	7.61766e-10	1.08598e-08
FAM84B	-0.465685	6.44112	6.96673e-10	1.00422e-08
C1QTNF4	1.15552	5.41679	6.96995e-10	1.00422e-08
FAM188A	0.420896	6.10095	6.1351e-10	8.91973e-09
CBLN2	0.783108	6.3524	7.04216e-10	1.01143e-08
CADM2	0.454356	7.85525	7.10607e-10	1.01966e-08
ATP13A2	0.462064	6.6246	5.87344e-10	8.56762e-09
THOC7	0.361676	6.79844	5.97224e-10	8.70453e-09
AFF1	-0.485773	6.10918	6.02707e-10	8.77716e-09
SUPT4H1	0.347265	6.2817	6.06152e-10	8.82003e-09
C1orf52	0.48047	6.91136	7.47957e-10	1.06889e-08
DDHD2	0.455751	7.39296	6.23553e-10	9.05078e-09
FAM8A1	0.37393	7.91096	6.25278e-10	9.06834e-09
GDI1	0.430686	9.41112	6.26627e-10	9.08041e-09
TBC1D2	-0.512697	5.51262	6.95113e-10	1.00315e-08
PRKCH	-0.526093	5.51289	7.01689e-10	1.00933e-08
RCHY1	0.344532	5.7883	7.04297e-10	1.01143e-08
MAP4K4	-0.494532	7.73926	6.75742e-10	9.768e-09
MYL12B	0.446431	8.61043	7.97994e-10	1.13121e-08
CPM	-0.42718	5.58495	6.94276e-10	1.00277e-08
SLC25A44	0.299875	7.33032	6.98436e-10	1.00547e-08
PTK2B	0.462214	6.28905	7.14438e-10	1.02432e-08
CNPY4	-0.397657	5.24791	7.54263e-10	1.07703e-08
TCN2	-0.641372	5.76193	7.21502e-10	1.0336e-08
ATP5H	0.314675	7.37883	7.288e-10	1.04321e-08
POPDC3	0.548814	6.21394	7.3528e-10	1.05163e-08
ARFGEF2	0.365335	5.83908	7.85461e-10	1.11614e-08
MRPS35	0.359507	6.71325	7.60718e-10	1.08537e-08
POLR3A	0.501515	6.51505	9.27572e-10	1.30126e-08
PAX6	-0.408322	6.88595	7.71815e-10	1.09942e-08
PKIA	0.417328	7.39742	7.74692e-10	1.10262e-08
LZTS2	-0.41269	6.11918	9.5177e-10	1.33308e-08
EDF1	0.343128	8.17759	7.8234e-10	1.1126e-08
LIMD1	-0.439893	5.11182	8.24247e-10	1.16561e-08
ZC3HAV1	-0.430165	6.15734	7.88337e-10	1.11932e-08
EHD3	0.399631	6.48115	7.90573e-10	1.12159e-08
UNC5D	0.630741	6.39319	9.65139e-10	1.34966e-08
TTLL4	-0.467571	5.52934	8.32577e-10	1.1755e-08
PIAS2	0.292012	5.68075	8.05383e-10	1.14001e-08
ENTPD6	0.332243	7.20459	8.05495e-10	1.14001e-08
NIPSNAP3B	0.475881	5.02752	8.49873e-10	1.19703e-08
MAPT	0.295295	7.36205	8.29002e-10	1.17139e-08
FAM179B	0.4628	7.06343	8.39357e-10	1.18412e-08
SLC22A17	0.338541	7.24898	8.49341e-10	1.19703e-08
MEST	0.403728	6.40857	8.62446e-10	1.21377e-08
PSMD2	0.34918	7.45654	8.63802e-10	1.21471e-08
NRG3	0.5651	5.9458	1.23914e-09	1.69906e-08
FBXL16	0.569692	7.79118	1.10188e-09	1.52632e-08
PPP2R5E	0.28774	6.83861	9.16568e-10	1.28788e-08
MAP9	0.402494	6.2248	1.03843e-09	1.44412e-08
COX11	0.33117	6.63402	9.26831e-10	1.30126e-08
GNAS	0.331399	7.71992	9.3274e-10	1.30747e-08
HIP1R	-0.44398	6.76646	1.00472e-09	1.40278e-08
LGMN	0.447805	6.6663	9.63433e-10	1.34835e-08
BCAN	-0.365235	6.46326	9.93286e-10	1.38792e-08
EEF1D	-0.274902	7.72641	1.00949e-09	1.40832e-08
CPQ	-0.431795	6.30163	1.02477e-09	1.42771e-08
COL5A2	0.74888	6.20788	1.02501e-09	1.42771e-08
NAV2	-0.355899	6.60814	1.03741e-09	1.44384e-08
ME1	0.377242	6.20238	1.09148e-09	1.5131e-08
CDH9	0.521983	5.83832	1.05216e-09	1.46205e-08
SRP19	0.341969	7.20759	1.07773e-09	1.49641e-08
ST6GALNAC4	-0.403125	5.52787	1.08324e-09	1.50287e-08
PTPRO	0.487141	6.43326	1.1036e-09	1.5275e-08
PDK3	0.413463	5.71874	1.18152e-09	1.63021e-08
MAGEH1	0.345991	6.99301	1.20369e-09	1.65691e-08
MRPL32	0.459852	7.06502	1.40842e-09	1.91327e-08
NPL	-0.414915	6.04032	1.21318e-09	1.66736e-08
SERPINB6	-0.389874	7.27575	1.15695e-09	1.60008e-08
FAM129B	-0.587864	6.32196	1.41911e-09	1.92631e-08
SEZ6L2	0.377121	6.48708	1.17507e-09	1.62335e-08
SLC20A1	0.321858	7.12916	1.17562e-09	1.62335e-08
ACTN2	0.444963	5.77529	1.2366e-09	1.6969e-08
MAP3K11	-0.37818	5.67225	1.1844e-09	1.63292e-08
AP2S1	0.321621	7.52449	1.2024e-09	1.65643e-08
MOB3B	-0.349736	6.55629	1.20638e-09	1.65931e-08
SLC6A15	0.496434	5.68021	1.27721e-09	1.74581e-08
HTR2A	0.574059	7.05033	1.22544e-09	1.68289e-08
LIG4	0.3702	5.75264	1.29339e-09	1.76657e-08
STOML1	0.361327	6.61144	1.24775e-09	1.70953e-08
COQ10B	0.315751	6.35652	1.25449e-09	1.71743e-08
CFAP36	0.587247	6.46021	1.53176e-09	2.06647e-08
JUP	-0.525397	5.73393	1.26154e-09	1.72574e-08
RANBP6	0.457622	6.41234	1.4987e-09	2.02653e-08
RGS7BP	0.877701	6.21824	1.84143e-09	2.45412e-08
MZT2B	-0.316162	7.1472	1.34414e-09	1.83446e-08
MUM1L1	0.731991	5.97126	1.65086e-09	2.21695e-08
CHGA	0.556926	7.72064	1.35593e-09	1.84911e-08
VGLL4	-0.307605	7.41114	1.35942e-09	1.85244e-08
PFDN1	0.389751	6.71549	1.3656e-09	1.85941e-08
CALCOCO2	-0.321795	6.35246	1.43415e-09	1.94522e-08
ZNF365	0.43674	5.70987	1.44395e-09	1.95701e-08
CYCS	0.301734	6.63665	1.37919e-09	1.87647e-08
GPRC5B	-0.38544	8.13854	1.38254e-09	1.87957e-08
HS6ST2	0.74524	5.87972	1.70365e-09	2.28435e-08
SLC17A6	0.869498	5.82147	1.47654e-09	1.99964e-08
LGALSL	0.432363	6.05885	1.49785e-09	2.02653e-08
GPM6A	0.371591	9.41902	1.5067e-09	2.03578e-08
CEP135	-0.362022	6.03238	1.5239e-09	2.05743e-08
CITED1	0.587197	5.33181	1.53465e-09	2.06878e-08
CARTPT	0.615088	6.19313	1.62261e-09	2.18233e-08
HDAC1	-0.489937	6.90147	1.56557e-09	2.10884e-08
RWDD2B	0.477768	5.47941	1.58576e-09	2.1344e-08
HSPA14	0.267111	5.88339	1.6483e-09	2.2152e-08
C16orf45	0.409656	7.23486	2.02015e-09	2.66806e-08
ZNF382	0.774192	5.62592	2.02256e-09	2.66923e-08
RBM24	0.584521	6.17918	2.06036e-09	2.71301e-08
PLOD1	-0.420332	6.90163	1.70329e-09	2.28435e-08
INPP5D	-0.477361	5.52119	1.7146e-09	2.29728e-08
IGF2BP2	-0.45278	5.39162	1.71626e-09	2.29775e-08
AP2B1	0.318313	7.15724	1.72116e-09	2.30256e-08
ARCN1	0.343697	7.01411	1.7244e-09	2.30514e-08
RNF14	0.336601	6.41514	1.75218e-09	2.3405e-08
EFNB3	0.398419	6.35842	1.78408e-09	2.3813e-08
FEM1B	0.377501	5.90856	1.87563e-09	2.49027e-08
WDR54	0.581664	6.78854	2.18367e-09	2.86066e-08
COPS2	0.360483	6.65949	1.79472e-09	2.39369e-08
NETO1	0.585333	5.74158	2.24956e-09	2.93359e-08
SOX6	-0.368773	5.86081	2.25533e-09	2.9346e-08
MEX3D	-0.514438	5.06378	1.84862e-09	2.46137e-08
COL4A3BP	0.298315	7.21163	1.84967e-09	2.46137e-08
SH3BP4	-0.427931	6.75108	1.85523e-09	2.46691e-08
RASGRP1	0.501135	6.9169	1.85718e-09	2.46764e-08
PRPS2	0.508583	5.84214	1.96816e-09	2.60722e-08
DPY19L2P2	0.531423	6.44471	2.14982e-09	2.82237e-08
DVL2	-0.294325	6.04829	2.01313e-09	2.66239e-08
HERC5	-0.573612	5.64985	1.92106e-09	2.54867e-08
ACYP1	0.523217	6.19288	2.04763e-09	2.7003e-08
WASL	0.352834	7.20063	1.95921e-09	2.59731e-08
PPIH	0.418045	5.54794	1.98368e-09	2.6258e-08
COX5B	0.304637	8.45483	2.01434e-09	2.66239e-08
RAB2A	0.266304	7.01154	2.15606e-09	2.82844e-08
RPP40	0.56384	5.4482	2.05571e-09	2.70892e-08
STK39	0.365738	7.89819	2.06789e-09	2.72089e-08
SLC30A3	0.718042	6.38601	2.07656e-09	2.73026e-08
GPR161	-0.337341	5.35995	2.20853e-09	2.88652e-08
PARM1	0.602114	6.9058	2.39028e-09	3.09417e-08
GABRA3	0.869177	5.32902	2.24127e-09	2.9268e-08
LRP12	0.443856	5.46451	2.24268e-09	2.9268e-08
LIMS2	-0.483352	6.23507	2.13737e-09	2.80811e-08
ANAPC13	0.397499	6.37766	2.25926e-09	2.93754e-08
CBX7	0.337699	7.717	2.18387e-09	2.86066e-08
HIST2H2BE	-0.495366	6.76462	2.19538e-09	2.87359e-08
SASH1	-0.424997	7.85303	2.20048e-09	2.87813e-08
BCL9L	-0.516843	6.11139	2.73648e-09	3.50621e-08
PIAS4	-0.389129	6.37016	2.25182e-09	2.93437e-08
RPL15	0.286512	8.56936	2.25371e-09	2.9346e-08
HEG1	-0.541274	6.48516	2.42509e-09	3.13692e-08
RASGRF2	0.480063	6.7806	2.77672e-09	3.55005e-08
SLC4A3	0.52815	6.54261	2.28159e-09	2.96439e-08
TRIM8	-0.370162	7.04408	2.29751e-09	2.98286e-08
DENND2A	-0.435496	5.7158	2.67706e-09	3.43507e-08
NRSN2	0.501604	6.73197	2.32859e-09	3.02099e-08
DCK	0.403035	6.44609	2.44722e-09	3.16322e-08
GRAMD3	-0.505254	7.78641	2.33357e-09	3.02521e-08
WDR37	0.365325	6.284	2.48513e-09	3.20887e-08
RUNX3	-0.527379	4.9713	2.48618e-09	3.20887e-08
RBX1	0.338095	7.47033	2.38923e-09	3.09417e-08
TXNDC9	0.47904	5.5949	2.63357e-09	3.38421e-08
SLC2A4RG	-0.389064	5.45016	2.53744e-09	3.27263e-08
GTF2B	0.379845	6.31186	2.54481e-09	3.27973e-08
FBXW7	0.623534	7.22523	2.56978e-09	3.30949e-08
CSK	-0.370889	6.56302	2.58644e-09	3.3285e-08
NME5	0.389641	6.39458	2.60012e-09	3.34367e-08
SCARB1	-0.43412	6.13298	2.63642e-09	3.38539e-08
HMGCS1	0.441269	6.63364	2.77676e-09	3.55005e-08
TAX1BP1	0.298453	7.76015	2.70796e-09	3.47218e-08
PDE1A	0.455658	5.8752	2.74475e-09	3.51424e-08
DNAJC5	0.448975	6.34599	3.36776e-09	4.25005e-08
UBL5	0.439138	7.44454	2.79258e-09	3.56769e-08
PSMG3	0.588941	6.40187	3.42622e-09	4.31144e-08
CDC42EP4	-0.480104	7.56151	2.92364e-09	3.73242e-08
TOR1A	0.454972	5.75674	3.07113e-09	3.91219e-08
MLC1	-0.52508	7.2594	2.98808e-09	3.81192e-08
PSMD4	0.406141	6.76537	3.02372e-09	3.85458e-08
MBLAC2	0.557483	6.29598	4.13485e-09	5.12378e-08
GDF11	-0.41375	5.34149	3.26314e-09	4.13284e-08
TMEM163	0.541405	6.22744	3.80555e-09	4.74131e-08
FAM102B	0.86306	5.75101	4.34666e-09	5.34356e-08
LDLRAP1	-0.484653	5.9693	3.13989e-09	3.99689e-08
C1QTNF1	-0.431279	5.41964	3.32086e-09	4.19688e-08
PSMC5	0.4981	7.87791	3.16813e-09	4.02919e-08
CMAS	0.321582	6.78757	3.16985e-09	4.02919e-08
RHOG	-0.411006	6.94842	3.18501e-09	4.04554e-08
TJP1	-0.378719	7.97855	3.1959e-09	4.05644e-08
CHD4	-0.302235	6.97061	3.22678e-09	4.09269e-08
TMOD1	0.452515	6.83982	3.40698e-09	4.29338e-08
NKX2-2	-0.582536	6.29272	3.25855e-09	4.13e-08
GPER1	-0.574126	5.74147	3.30096e-09	4.17774e-08
LANCL1	0.465963	7.93198	3.31185e-09	4.18851e-08
SRRM2	-0.307483	8.21275	3.55316e-09	4.45208e-08
NDRG2	-0.461816	7.79747	3.33694e-09	4.21417e-08
FBXO31	0.502977	7.25932	4.08712e-09	5.07286e-08
KLF11	-0.394354	5.29327	3.51574e-09	4.41463e-08
ROBO4	-0.461475	5.6892	3.53706e-09	4.43823e-08
XAF1	-0.485373	6.08982	3.54147e-09	4.44059e-08
SHROOM1	-0.561424	6.0013	4.13584e-09	5.12378e-08
MSRA	0.373778	6.89038	3.40679e-09	4.29338e-08
IL6R	-0.543949	5.44494	3.5886e-09	4.49329e-08
MED12	-0.327222	5.85857	3.42046e-09	4.30728e-08
DNASE1	-0.406475	5.09901	3.64945e-09	4.56622e-08
DHPS	0.373164	6.32714	3.48405e-09	4.38109e-08
L1CAM	0.452723	6.22674	3.67186e-09	4.591e-08
UAP1	0.397241	6.60551	3.51352e-09	4.41463e-08
CNST	0.544797	6.5244	4.90987e-09	5.96509e-08
IDI1	0.318581	7.35596	3.6906e-09	4.61115e-08
FAM60A	-0.705346	4.74939	5.0244e-09	6.08733e-08
SLC27A2	0.512731	4.8829	3.8812e-09	4.82872e-08
GPRC5C	-0.413401	5.52671	3.70138e-09	4.62134e-08
MICAL2	0.386346	6.90767	3.74326e-09	4.67032e-08
NIPSNAP1	0.310286	6.87695	3.79348e-09	4.72962e-08
MCTP1	0.56313	6.55383	4.01005e-09	4.98198e-08
PARP10	-0.486512	5.48565	4.72222e-09	5.76497e-08
DOCK1	-0.442667	5.7197	3.87687e-09	4.82675e-08
TTC38	-0.443076	5.49158	3.89411e-09	4.84136e-08
PACSIN1	0.612747	7.3844	4.85806e-09	5.9143e-08
ACTR1B	0.295619	7.09032	4.08897e-09	5.07286e-08
VPS26B	0.374975	6.64345	5.00935e-09	6.07756e-08
ODF3L2	-0.834434	4.70476	5.02987e-09	6.08733e-08
SIGLEC8	-0.520897	5.12047	4.18366e-09	5.17938e-08
PAK7	0.513652	6.32689	5.14061e-09	6.20684e-08
KLHDC3	0.336256	7.62924	4.21992e-09	5.22059e-08
TOLLIP	0.331195	6.70446	4.22884e-09	5.22795e-08
CD22	-0.506387	5.71849	4.25047e-09	5.251e-08
TMEM51	-0.535563	5.71876	4.25931e-09	5.25823e-08
NFKBIB	-0.394341	5.63815	4.26388e-09	5.26019e-08
KIAA0368	0.350336	7.469	4.83671e-09	5.89249e-08
TMEM268	0.614507	6.52828	6.15008e-09	7.29058e-08
MICALL2	-0.449351	5.87511	4.51765e-09	5.54215e-08
FLOT1	0.276327	7.55828	4.31588e-09	5.3206e-08
STMN3	0.430762	7.7731	5.03125e-09	6.08733e-08
NME4	-0.364936	6.93519	4.33327e-09	5.33618e-08
EMC9	0.584548	5.61615	4.33459e-09	5.33618e-08
CCDC3	0.683223	6.84906	5.31853e-09	6.39823e-08
MAEA	0.426624	6.68473	4.34486e-09	5.34356e-08
PAK4	-0.399351	5.80236	4.38874e-09	5.39153e-08
CPLX1	0.766566	7.06688	5.44819e-09	6.53337e-08
ALDH5A1	0.384203	6.71179	4.45702e-09	5.47159e-08
MRFAP1L1	0.431097	6.94478	4.70835e-09	5.75603e-08
ASXL2	-0.352359	6.15646	4.71864e-09	5.7646e-08
FLCN	-0.355145	5.99661	4.54865e-09	5.5763e-08
HDGFRP3	0.282325	7.30094	4.56517e-09	5.59265e-08
LAMB1	0.505876	5.55122	4.66212e-09	5.70745e-08
MCM7	-0.492843	6.21648	4.68288e-09	5.72888e-08
CDKN2C	-0.373178	5.27625	4.9807e-09	6.04696e-08
CHCHD7	0.361051	6.20862	4.79971e-09	5.85551e-08
CDK7	0.589219	5.7118	4.83332e-09	5.89243e-08
ATP6V0C	0.403903	7.94758	5.29412e-09	6.37468e-08
BCL2	-0.391747	5.8704	4.86134e-09	5.9143e-08
MUS81	-0.242739	5.93488	4.89744e-09	5.9541e-08
CNTN1	0.335418	6.94633	5.1496e-09	6.21343e-08
UNC5B	-0.359704	6.25199	5.19516e-09	6.2641e-08
TTC33	0.364981	5.64584	5.26354e-09	6.3422e-08
MEA1	0.365685	7.25445	5.01702e-09	6.08266e-08
IKBKB	-0.453789	5.52487	5.07881e-09	6.14064e-08
VCPIP1	0.294198	6.02455	5.3674e-09	6.44968e-08
TXNIP	-0.643433	8.10674	5.1253e-09	6.1926e-08
SLC2A9	-0.393138	4.92213	5.47097e-09	6.55175e-08
FAM19A1	1.23326	5.49588	7.41203e-09	8.68704e-08
PCF11	-0.228237	6.83532	5.32095e-09	6.39823e-08
PHKG1	-0.4548	5.10021	5.64368e-09	6.74024e-08
FCGRT	-0.537792	6.2529	5.37839e-09	6.45848e-08
NPY1R	0.510337	5.93163	5.66258e-09	6.75363e-08
TMEM63A	-0.480314	6.38479	5.41371e-09	6.49646e-08
SUCLG1	0.347399	7.60467	5.46522e-09	6.54933e-08
SOX4	-0.388141	5.05906	5.80106e-09	6.91411e-08
TIMP3	-0.415926	6.76301	5.52416e-09	6.61096e-08
ABCA8	-0.638788	5.50384	5.55707e-09	6.64581e-08
MRPL34	0.362423	6.34774	5.61485e-09	6.71035e-08
PLXNB1	-0.48597	6.22693	5.65975e-09	6.75363e-08
RNF112	0.602463	6.59458	7.00213e-09	8.22856e-08
ERG	-0.44074	4.95421	6.00277e-09	7.14e-08
SDPR	-0.617945	5.37419	6.05012e-09	7.18661e-08
FAM169A	0.399325	6.57419	7.42358e-09	8.69478e-08
LRRC2	0.507935	5.15661	6.14998e-09	7.29058e-08
CYP27A1	-0.497207	6.52705	5.861e-09	6.98081e-08
COPG1	0.40065	6.56201	5.88346e-09	7.00283e-08
TUBB	0.42103	8.06029	6.77305e-09	7.98068e-08
EXOSC9	0.453711	5.84231	6.04186e-09	7.18164e-08
IL32	-0.565591	4.35303	6.35129e-09	7.50382e-08
NINL	-0.455478	6.32852	6.51314e-09	7.68471e-08
PRDM4	0.266348	6.83947	6.09258e-09	7.23216e-08
PARP9	-0.613256	5.97218	7.50166e-09	8.77454e-08
FUNDC1	0.672515	6.38688	7.57696e-09	8.84498e-08
PARK7	0.294826	9.01178	6.20591e-09	7.35181e-08
SLC35B1	0.423085	6.52317	6.253e-09	7.40261e-08
PRMT8	0.474931	5.60419	6.2657e-09	7.41266e-08
FNBP1	-0.351335	7.84575	6.34012e-09	7.49566e-08
METTL9	0.288426	7.11338	6.48666e-09	7.65861e-08
ELN	-0.448318	5.3676	6.84189e-09	8.05134e-08
KAT6A	-0.277788	7.19402	6.57702e-09	7.75489e-08
KCNAB2	0.464299	6.23318	7.00723e-09	8.22905e-08
ZNF711	0.453132	5.57192	7.02556e-09	8.24508e-08
USP9X	0.239396	7.53955	7.63793e-09	8.89681e-08
ARHGAP26	0.351162	6.20569	6.84376e-09	8.05134e-08
SIPA1L1	0.320969	7.51919	6.84675e-09	8.05134e-08
ACYP2	0.326076	6.60544	7.25253e-09	8.50577e-08
CDK20	0.379049	6.20984	7.52071e-09	8.79099e-08
EMC4	0.442887	7.54255	8.72517e-09	1.00322e-07
SOS2	-0.429521	5.5897	7.64011e-09	8.89681e-08
RNF111	0.40403	6.56043	7.64159e-09	8.89681e-08
HEY2	-0.525768	6.26234	8.37796e-09	9.69639e-08
DROSHA	0.34159	7.24634	7.43589e-09	8.7034e-08
PANK3	0.284731	6.53533	7.8179e-09	9.09005e-08
ZFP36L2	-0.521933	6.06541	8.48603e-09	9.78926e-08
NDUFB8	0.246634	8.79869	7.55582e-09	8.82617e-08
CALB1	0.785088	5.69928	7.99111e-09	9.28532e-08
ADGRL3	0.294225	7.26349	7.62846e-09	8.89681e-08
ZNF184	0.476451	5.97835	8.41156e-09	9.72248e-08
SRRT	-0.363067	6.46123	8.24317e-09	9.54666e-08
ZNF362	-0.402903	5.82206	7.72688e-09	8.99016e-08
CLGN	0.643218	4.6201	8.17482e-09	9.48625e-08
C3ORF14	0.508857	6.63787	1.13469e-08	1.27306e-07
FAM13B	0.419524	7.65318	8.44443e-09	9.74766e-08
FAM127A	0.50321	8.56308	8.98563e-09	1.02981e-07
CSTF3	0.300573	6.48509	8.43351e-09	9.74145e-08
MECR	0.476834	5.51369	8.15808e-09	9.47307e-08
MYT1	-0.449506	5.662	8.18598e-09	9.49041e-08
STK25	0.294021	6.99818	8.1892e-09	9.49041e-08
EVC	-0.503083	4.80309	8.76611e-09	1.00727e-07
ATPIF1	0.347139	6.89027	9.20933e-09	1.05202e-07
DNAJC12	0.434617	5.80348	8.41083e-09	9.72248e-08
RASGEF1A	0.480047	6.60087	1.04463e-08	1.18105e-07
DHRS11	0.467334	5.77864	8.54059e-09	9.84574e-08
COPS6	0.239434	7.09835	8.5627e-09	9.86477e-08
LAMB2	-0.558446	6.32816	8.65184e-09	9.96094e-08
EGR3	0.426735	6.43758	9.10249e-09	1.04049e-07
RANBP2	0.279004	6.72979	8.71881e-09	1.00315e-07
ORAI3	-0.443094	6.19699	8.80943e-09	1.01159e-07
LHPP	-0.452	7.4392	8.87047e-09	1.01793e-07
SMOX	-0.537127	6.01426	8.91194e-09	1.02203e-07
IMMT	0.319221	6.65574	8.99657e-09	1.03039e-07
SSH3	-0.379066	5.96532	9.46913e-09	1.07959e-07
AZIN1	0.371012	6.70106	9.01179e-09	1.03146e-07
CSPG4	-0.509382	5.50196	9.04134e-09	1.03417e-07
KRT82	-0.74855	4.81364	1.11348e-08	1.25246e-07
RPL26L1	0.330962	6.25686	1.00153e-08	1.13891e-07
KCTD16	0.857191	5.32918	1.28385e-08	1.42315e-07
ANK3	0.299923	7.59437	9.30975e-09	1.0628e-07
RASL11B	0.446118	5.84512	9.33672e-09	1.06519e-07
NRSN1	0.780002	7.0186	1.16836e-08	1.30832e-07
CCNH	0.393903	6.55241	9.54108e-09	1.08709e-07
FASTKD2	0.376986	5.53363	9.5831e-09	1.09117e-07
CARD8	-0.376996	5.26512	1.01782e-08	1.1537e-07
MAPKAPK3	-0.378415	6.30309	9.74407e-09	1.10878e-07
SNRPB	0.394653	6.18308	1.0028e-08	1.13962e-07
SCG3	0.48351	6.66575	1.00362e-08	1.13981e-07
EML3	-0.451737	6.40559	1.00718e-08	1.14312e-07
PRPF8	0.348572	7.70089	1.01481e-08	1.15104e-07
PRRG3	0.343579	5.70799	1.06664e-08	1.20438e-07
AEBP1	-0.605017	7.2059	1.01907e-08	1.15438e-07
TMOD2	0.391263	6.94802	1.07816e-08	1.21661e-07
MED10	0.575084	6.34779	1.2695e-08	1.41081e-07
FAT1	-0.45385	7.48013	1.03642e-08	1.17273e-07
MAPRE2	0.308772	7.15617	1.03661e-08	1.17273e-07
COA7	0.34256	5.62637	1.09762e-08	1.23619e-07
PARP12	-0.408196	5.96978	1.11731e-08	1.25596e-07
TEX261	-0.304678	6.45523	1.06557e-08	1.20395e-07
ENGASE	-0.252496	6.95196	1.222e-08	1.36232e-07
MSI1	-0.56615	5.44053	1.08888e-08	1.22792e-07
KRT8	-0.339587	5.5539	1.09299e-08	1.23176e-07
ITGB8	-0.412824	6.13738	1.15872e-08	1.29919e-07
ZNF204P	0.797078	6.571	1.51385e-08	1.65723e-07
KLF2	-0.463554	6.05327	1.11056e-08	1.24996e-07
BNIP3	0.315423	8.21944	1.12063e-08	1.25889e-07
DNM2	-0.507105	5.3062	1.13362e-08	1.27266e-07
SLC25A36	0.351501	6.78035	1.19472e-08	1.33615e-07
TBX3	-0.457701	4.68153	1.20344e-08	1.34337e-07
RIOK2	0.317496	5.51933	1.16087e-08	1.30077e-07
GBE1	0.410729	6.11924	1.22786e-08	1.36799e-07
PCYOX1L	0.483698	6.15066	1.17369e-08	1.31346e-07
GNAT1	-0.468429	3.92463	1.24517e-08	1.38552e-07
UACA	-0.53069	5.11247	1.45898e-08	1.60415e-07
GLMN	0.506198	5.28388	1.26317e-08	1.40466e-07
RNF219	0.316111	5.87178	1.20199e-08	1.34337e-07
FAM50B	0.327514	6.52447	1.20347e-08	1.34337e-07
PRKACB	0.34643	7.82513	1.21417e-08	1.35445e-07
C2orf68	-0.428511	5.27594	1.70732e-08	1.85059e-07
KCNIP4	0.543483	5.96994	1.51049e-08	1.65561e-07
KIAA1191	0.411484	8.28434	1.51282e-08	1.65714e-07
NDUFA13	0.508358	7.60746	1.23276e-08	1.37257e-07
TCF7L2	-0.329877	6.28755	1.30836e-08	1.4485e-07
FOXF1	-0.577224	5.55591	1.31326e-08	1.45301e-07
OFD1	-0.303639	6.2872	1.3305e-08	1.47116e-07
C22orf46	-0.760205	6.19023	1.72257e-08	1.86597e-07
NSDHL	0.349353	6.064	1.27868e-08	1.41952e-07
AXL	-0.384729	6.38377	1.27968e-08	1.41952e-07
HNRNPM	-0.323996	6.73378	1.27977e-08	1.41952e-07
ATP2C1	0.280831	6.98193	1.29552e-08	1.43519e-07
CCDC184	0.810708	5.19775	1.82875e-08	1.96244e-07
AHNAK	-0.502347	5.89863	1.37602e-08	1.51673e-07
CASP6	-0.389778	5.12591	1.38318e-08	1.52366e-07
TEP1	-0.407849	5.66146	1.3409e-08	1.48173e-07
RAB3A	0.446282	8.08328	1.34452e-08	1.48479e-07
PLCB3	-0.372896	5.78513	1.42066e-08	1.56299e-07
ALDH6A1	-0.356269	7.263	1.35954e-08	1.50044e-07
YWHAH	0.367674	7.82815	1.36725e-08	1.50801e-07
PAQR6	-0.551734	8.1584	1.41906e-08	1.56221e-07
KIF6	-0.647051	5.48171	1.77494e-08	1.9168e-07
PHYKPL	-0.387355	6.19114	1.78686e-08	1.92377e-07
FAM160B2	-0.463261	5.39373	1.47247e-08	1.61797e-07
CLCN2	-0.365926	5.61199	1.55403e-08	1.69664e-07
BCAS1	-0.486863	7.12986	1.48117e-08	1.62651e-07
FAM107A	-0.419104	10.0264	1.48508e-08	1.62979e-07
UHRF1	-0.808637	5.90181	1.82947e-08	1.96244e-07
ARHGEF10L	-0.315463	6.00794	1.56709e-08	1.70913e-07
PRKAR1B	0.451582	6.44294	1.78507e-08	1.9234e-07
ATG5	0.280071	6.23515	1.50323e-08	1.64868e-07
VRK1	0.49963	5.90605	1.58336e-08	1.7258e-07
TMEM132D	0.742836	6.09225	1.88224e-08	2.01414e-07
CCKBR	0.382917	5.71907	1.53472e-08	1.67903e-07
ZNF23	0.431145	5.87781	1.5415e-08	1.6854e-07
CSRNP3	0.413248	6.9487	1.5472e-08	1.69058e-07
FAM217B	0.487852	7.3199	1.90676e-08	2.0391e-07
SUSD2	-0.621106	5.2082	1.90789e-08	2.0391e-07
CAMKK2	0.375466	6.35049	1.55467e-08	1.69664e-07
PARP4	-0.478512	6.25323	1.64028e-08	1.78452e-07
LENG8	-0.488825	7.35465	1.92652e-08	2.05651e-07
EIF4E	0.358876	6.18661	1.77814e-08	1.91909e-07
BEND6	0.614886	6.40516	1.95836e-08	2.0867e-07
HMG20B	-0.497285	5.37021	1.67337e-08	1.81828e-07
FLI1	-0.429399	4.90785	1.67637e-08	1.82041e-07
PPFIA2	0.364166	6.70798	1.70131e-08	1.84522e-07
GABRA2	0.427095	6.66251	1.63131e-08	1.77697e-07
CDC37L1	0.286961	6.15874	1.63754e-08	1.78265e-07
FOXC1	-0.604926	6.7779	1.72792e-08	1.87062e-07
PHKA2	-0.32582	6.16463	1.65594e-08	1.80045e-07
TRIM56	-0.82667	6.04983	2.06671e-08	2.19022e-07
LRRTM4	0.588968	6.00611	1.78094e-08	1.92093e-07
SP110	-0.370424	5.65222	1.69428e-08	1.83873e-07
FHL5	-0.730034	4.64267	1.78542e-08	1.9234e-07
EIF2S1	0.255012	6.72641	1.73199e-08	1.87387e-07
GPR155	0.505498	6.7738	2.13557e-08	2.25369e-07
ZNF3	-0.356229	5.20407	1.74177e-08	1.8833e-07
PLXNB2	-0.417145	6.09094	2.07375e-08	2.19503e-07
RECQL5	-0.35177	5.11373	1.76898e-08	1.91155e-07
DDX10	0.358884	5.42131	1.7954e-08	1.93178e-07
EPS15	0.352318	7.92866	1.79826e-08	1.93368e-07
RUVBL2	0.339464	6.31865	1.80673e-08	1.9416e-07
PPL	0.54719	5.92277	1.91385e-08	2.04423e-07
PRR3	0.45774	5.42631	1.82773e-08	1.96244e-07
RXRA	-0.322647	7.22874	1.83494e-08	1.96711e-07
NFATC3	-0.297331	5.73349	1.94936e-08	2.079e-07
KCNC1	0.424956	6.46336	1.94995e-08	2.079e-07
MFF	0.265938	7.1607	1.85535e-08	1.98778e-07
WDR6	-0.351556	7.16912	1.85717e-08	1.98851e-07
CUX1	-0.294792	6.07975	2.01319e-08	2.13995e-07
MRPL37	0.658747	6.30528	2.41452e-08	2.52235e-07
CYP26B1	0.45544	5.24254	1.96584e-08	2.0934e-07
MTMR10	-0.359755	5.97571	2.06925e-08	2.19159e-07
NIT2	0.489644	5.99664	1.97494e-08	2.10183e-07
RGCC	-0.475702	7.25803	1.98098e-08	2.10698e-07
PPIP5K1	0.339063	6.34029	2.14352e-08	2.26072e-07
DMWD	-0.375038	6.27978	2.13444e-08	2.25369e-07
KMT5A	-0.373341	5.97376	2.0382e-08	2.16522e-07
DENND4C	-0.360466	6.43697	2.04066e-08	2.16652e-07
GSS	0.282066	6.67383	2.05012e-08	2.17525e-07
HHEX	-0.437059	4.93728	2.15717e-08	2.27375e-07
UBE2D2	0.269806	7.37222	2.05762e-08	2.1819e-07
SOX9	-0.424005	7.81006	2.08077e-08	2.20113e-07
RBL1	-0.372803	4.68404	2.19396e-08	2.31114e-07
DAPK2	-0.410537	5.42361	2.19724e-08	2.31322e-07
TBC1D2B	-0.382378	5.68284	2.0983e-08	2.21835e-07
STX10	-0.29699	6.52136	2.10357e-08	2.22258e-07
EPHB4	-0.405538	5.66909	2.23647e-08	2.3503e-07
GGT5	-0.501754	4.66495	2.24705e-08	2.3586e-07
SMS	0.391676	6.75093	2.34759e-08	2.45826e-07
PREX1	-0.471035	7.29095	2.67135e-08	2.7758e-07
CDKL2	0.379224	5.68961	2.28445e-08	2.39642e-07
ZNF280B	0.362564	6.31872	2.21098e-08	2.32629e-07
GCC1	-0.425489	5.57041	2.22301e-08	2.33755e-07
GPR83	0.928264	6.10194	2.75626e-08	2.86065e-07
RITA1	0.355853	6.07759	2.24471e-08	2.35754e-07
ENTPD2	-0.479494	5.07137	2.40466e-08	2.51462e-07
C10orf88	0.381332	6.04033	2.82994e-08	2.93367e-07
CD151	-0.489041	6.3664	2.31565e-08	2.42771e-07
SCAI	0.472381	6.20907	2.63161e-08	2.73613e-07
PRKX	-0.636737	5.84317	2.32286e-08	2.43382e-07
PHF14	0.390269	5.9481	2.45906e-08	2.5643e-07
SLC32A1	0.928084	5.38492	2.90388e-08	3.00477e-07
HCN1	0.550974	6.30013	2.90536e-08	3.00477e-07
CAPS	-0.718565	6.58395	2.91508e-08	3.01128e-07
CTPS2	-0.339286	5.98027	2.37316e-08	2.48355e-07
RBFOX2	0.324441	6.82954	2.4057e-08	2.51462e-07
STK38	-0.427722	5.7728	2.42411e-08	2.53085e-07
GRIN1	0.534975	6.63595	2.42994e-08	2.53544e-07
ELK4	-0.363648	5.17718	2.56777e-08	2.67133e-07
LCLAT1	0.319947	6.51769	3.05577e-08	3.14553e-07
NDRG1	-0.405458	8.84644	2.53092e-08	2.63745e-07
HRASLS	0.341089	5.57243	2.5322e-08	2.63745e-07
RHOC	-0.398572	6.87324	2.53978e-08	2.64377e-07
FSTL5	0.859657	6.08462	3.17577e-08	3.25382e-07
MAP3K1	-0.40217	6.06219	3.09595e-08	3.18131e-07
SOWAHC	-0.476783	5.20151	3.03837e-08	3.12945e-07
ZDHHC23	0.725508	6.25985	3.21449e-08	3.29157e-07
RUNDC1	0.471198	6.19402	3.22844e-08	3.30394e-07
ZMAT4	0.703352	5.9892	3.08094e-08	3.16774e-07
NDUFA6	0.290971	7.43901	3.10102e-08	3.18279e-07
PHTF1	0.316167	5.55159	2.72165e-08	2.82641e-07
FAM114A1	-0.40903	5.58012	2.88447e-08	2.98667e-07
EHD1	-0.365449	6.32334	2.77948e-08	2.88306e-07
APBA1	0.373473	6.02801	2.9455e-08	3.03913e-07
ZNF358	-0.369331	7.27768	2.84806e-08	2.95071e-07
KCNB1	0.390537	7.03751	2.91288e-08	3.01077e-07
ROM1	-0.456333	5.8922	2.93872e-08	3.03392e-07
PLXNA3	-0.472381	5.29411	3.09916e-08	3.18275e-07
LY6H	0.484138	7.28642	2.9562e-08	3.04839e-07
2022-03-04	0.852259	5.49574	4.24449e-08	4.26193e-07
ZNF189	0.359317	7.16293	3.01971e-08	3.11205e-07
LINGO2	0.559996	6.93993	3.76749e-08	3.82445e-07
WSB2	0.330439	8.55843	3.06412e-08	3.15228e-07
UBL7	0.65726	6.00332	3.80322e-08	3.85297e-07
GLT1D1	0.555218	6.62173	3.80435e-08	3.85297e-07
YPEL4	0.572217	6.42551	3.84047e-08	3.88284e-07
ZAK	-0.297113	5.69826	3.14473e-08	3.22577e-07
DLG5	-0.279556	6.53153	3.17303e-08	3.25291e-07
COPZ2	-0.458579	5.49275	3.38606e-08	3.45332e-07
TRIM38	-0.55919	5.16224	3.38619e-08	3.45332e-07
OTUD7B	-0.433294	5.69827	4.02833e-08	4.06111e-07
SPATA7	0.382121	6.00231	3.24048e-08	3.31433e-07
ATP2B2	0.393898	6.32673	3.44888e-08	3.51319e-07
TCEAL4	0.316859	8.07846	3.30016e-08	3.37341e-07
EIF5	0.348962	6.99292	3.31041e-08	3.38192e-07
CYP4F12	-0.684226	5.43439	3.77146e-08	3.82627e-07
MCAT	0.467446	5.51531	3.34827e-08	3.41862e-07
SYNE3	-0.649942	5.24657	4.16046e-08	4.18712e-07
PSMD10	0.268014	7.03274	3.39431e-08	3.4596e-07
WDR12	0.28124	6.14991	3.50212e-08	3.56535e-07
TRAPPC12	0.510801	6.45944	3.50712e-08	3.56838e-07
WDFY2	-0.557114	5.6296	4.37751e-08	4.38549e-07
HSPH1	0.47399	8.34493	3.56337e-08	3.62351e-07
WDR59	-0.38143	5.94466	3.56721e-08	3.62533e-07
PGF	-0.403443	6.47298	3.77902e-08	3.83173e-07
DOPEY1	0.302025	6.35908	3.67365e-08	3.73134e-07
LNX2	0.476862	6.05093	4.70018e-08	4.69005e-07
MAGED2	0.344617	6.92414	3.82983e-08	3.87655e-07
ZC2HC1A	0.372302	6.49269	3.83962e-08	3.88284e-07
ITPR3	-0.472988	5.1923	3.86932e-08	3.90977e-07
NTPCR	0.397489	6.62874	4.82585e-08	4.80183e-07
PSMC2	0.300983	7.37926	3.90946e-08	3.94806e-07
STX1A	0.495767	7.29054	3.96682e-08	4.00368e-07
SMTN	-0.513063	5.23061	3.97571e-08	4.01036e-07
PDE9A	-0.420695	5.35156	4.0863e-08	4.11719e-07
FOXN3	-0.394869	6.27504	4.13602e-08	4.1649e-07
ZWILCH	0.467869	5.06785	4.36141e-08	4.37185e-07
ELMOD1	1.26426	5.18989	5.99803e-08	5.86859e-07
DDR2	-0.428695	6.22882	4.19611e-08	4.22058e-07
LRRTM2	0.388612	7.51505	4.23884e-08	4.26113e-07
MDFIC	-0.393675	5.23984	4.46226e-08	4.46531e-07
SLC4A2	-0.471887	5.54961	4.24338e-08	4.26193e-07
EXOSC5	0.482607	5.42467	4.29027e-08	4.30545e-07
ACP1	0.335032	6.35377	4.31744e-08	4.33024e-07
BCAS2	0.403939	5.86526	5.18059e-08	5.13448e-07
PARD3	-0.432277	6.24881	4.68076e-08	4.67332e-07
NAGPA	0.45707	6.37663	4.4539e-08	4.45947e-07
ELF2	-0.273094	6.19912	4.51256e-08	4.51308e-07
AMBP	-0.453272	4.22413	4.75519e-08	4.73956e-07
RGL2	-0.35905	6.79261	4.62763e-08	4.62553e-07
HENMT1	0.553707	5.80722	5.75933e-08	5.6634e-07
HEYL	-0.395088	5.58406	4.66453e-08	4.65976e-07
CYB5B	0.258942	7.26596	4.72026e-08	4.70742e-07
WDR17	0.507054	6.48875	5.85193e-08	5.74956e-07
LRRC4C	0.415584	7.37432	5.86527e-08	5.7547e-07
CAPRIN1	0.208911	6.58532	4.77063e-08	4.75226e-07
CDK2AP2	-0.478337	6.11069	4.77646e-08	4.75538e-07
SUSD1	0.791914	5.45252	5.90901e-08	5.79439e-07
DPP10	0.590066	6.88626	5.91935e-08	5.80129e-07
SFRP1	-0.434698	5.90483	4.8369e-08	4.81011e-07
ZFHX4	-0.529497	5.37794	5.11905e-08	5.0792e-07
ATP11C	-0.602959	5.37896	6.01572e-08	5.88264e-07
ZBTB40	-0.372852	5.81712	4.89409e-08	4.86422e-07
SHC4	-0.517357	5.9148	6.04955e-08	5.91242e-07
FAXDC2	-0.317071	6.55013	5.2068e-08	5.15755e-07
MAFK	-0.382354	5.95261	4.95183e-08	4.91884e-07
TGIF1	-0.489468	5.32116	5.26477e-08	5.20325e-07
TRPS1	-0.302473	6.67581	5.30376e-08	5.2384e-07
HNMT	-0.353507	5.30366	5.06389e-08	5.02731e-07
CD40	-0.391227	5.01711	5.41184e-08	5.33449e-07
SLC25A1	-0.427937	6.03774	5.14551e-08	5.10259e-07
CNNM3	-0.349736	6.19484	5.21662e-08	5.16436e-07
ARHGAP17	-0.321345	6.38473	5.22615e-08	5.16833e-07
COL6A2	-0.474676	5.48427	5.2265e-08	5.16833e-07
MTCH2	0.263094	6.75697	5.30629e-08	5.2384e-07
PPP2R1B	-0.365505	5.79563	5.58794e-08	5.50409e-07
KRBOX4	0.312492	6.50685	5.36848e-08	5.29682e-07
WDR61	0.285506	6.3808	5.41272e-08	5.33449e-07
MRPS33	0.368757	6.48095	5.68181e-08	5.59342e-07
NDUFA3	0.341076	8.0848	5.71037e-08	5.61839e-07
LRRC4	0.685875	5.54014	7.09759e-08	6.85295e-07
PTGDR2	-0.401964	5.14682	6.05723e-08	5.91664e-07
ASNA1	0.493441	5.71842	5.85357e-08	5.74956e-07
MRPL35	0.266815	6.41232	5.85676e-08	5.74956e-07
TGFBR3	-0.400832	7.21818	5.94092e-08	5.81919e-07
EMP3	-0.553393	6.14617	5.97938e-08	5.85361e-07
GPR26	0.716896	6.07185	7.43653e-08	7.16841e-07
SIDT1	0.442521	5.82879	6.36925e-08	6.2042e-07
HOMER3	-0.450262	5.63725	6.1006e-08	5.9557e-07
SNUPN	0.294585	6.42435	6.14877e-08	5.9994e-07
ARPP19	0.382084	7.93853	6.63293e-08	6.43965e-07
SCN8A	0.50407	5.41744	6.55218e-08	6.3718e-07
NICN1	0.401188	7.27735	7.71595e-08	7.41338e-07
USP40	-0.366044	5.88339	7.72802e-08	7.42092e-07
FAM3A	-0.26048	6.88338	6.26715e-08	6.11151e-07
AP5M1	0.417203	6.11765	6.621e-08	6.43162e-07
TJP2	-0.402945	6.1267	6.3043e-08	6.14433e-07
ADK	0.28354	5.87818	6.39403e-08	6.22489e-07
AMIGO1	0.418332	6.8653	7.94925e-08	7.61674e-07
ACTR3	0.327635	7.28056	6.43884e-08	6.26505e-07
MIR7-3HG	0.558393	5.89661	8.92204e-08	8.44761e-07
MMP14	-0.410642	4.93371	6.85549e-08	6.63011e-07
FAM181B	-0.632658	6.09836	8.08638e-08	7.73548e-07
GNG11	-0.436195	6.49718	6.5595e-08	6.3754e-07
PSMC3IP	-0.24655	5.57052	6.94665e-08	6.71458e-07
ARHGEF15	-0.353887	5.52949	6.97555e-08	6.73881e-07
NFKB1	-0.402497	6.445	6.65282e-08	6.4554e-07
ID4	-0.453736	6.89753	6.68145e-08	6.47961e-07
YME1L1	0.29318	7.01849	7.62104e-08	7.32619e-07
PXN	-0.419004	5.55012	6.71575e-08	6.50928e-07
TMEM200A	0.812943	5.97641	8.31368e-08	7.92706e-07
CAMTA1	0.329369	7.46797	6.72605e-08	6.51568e-07
EXOC1	0.328727	7.04734	6.83856e-08	6.61965e-07
LIME1	-0.464187	5.82761	6.84091e-08	6.61965e-07
FOXQ1	-0.625259	6.6812	8.63448e-08	8.19297e-07
TGFB1I1	-0.666824	5.76408	7.41091e-08	7.14763e-07
DNHD1	-0.365041	5.41968	8.77911e-08	8.32397e-07
RNF123	0.278803	6.10553	7.16325e-08	6.91256e-07
TMX3	0.510029	6.81283	9.85337e-08	9.23498e-07
MAGT1	-0.451405	5.79406	7.82119e-08	7.50629e-07
CNBP	0.262569	7.64039	7.44357e-08	7.17127e-07
FZD3	0.301691	7.52561	7.44996e-08	7.17349e-07
FCHSD1	-0.490532	4.93986	9.28073e-08	8.75894e-07
RNF146	0.293986	6.92145	7.54411e-08	7.25777e-07
LARP7	-0.27751	5.98196	7.54574e-08	7.25777e-07
TIAM1	0.329203	6.7356	8.08423e-08	7.73548e-07
EPHA5	0.479389	5.57955	8.16783e-08	7.80491e-07
ARF4	0.301122	7.43005	7.83693e-08	7.5173e-07
ZNF618	-0.477965	5.86207	9.72759e-08	9.12681e-07
SCRIB	-0.343397	6.73895	7.9257e-08	7.5983e-07
PCLO	0.674538	6.67095	1.10532e-07	1.02341e-06
OCIAD2	0.656671	6.60315	9.82559e-08	9.21385e-07
TRIM32	0.305347	5.73176	8.42543e-08	8.02492e-07
RHBDF1	-0.398769	5.68425	8.07217e-08	7.7303e-07
CECR6	0.833059	5.12489	1.15809e-07	1.06721e-06
TTC1	0.29573	6.68589	8.14192e-08	7.78439e-07
MLLT6	-0.407368	6.74514	1.00916e-07	9.43813e-07
BAZ2B	-0.341045	6.44328	8.17322e-08	7.80583e-07
HNRNPA0	0.221383	7.07302	8.19754e-08	7.8248e-07
DHCR24	0.484421	7.29041	8.23818e-08	7.85933e-07
GTF2A1	0.309176	6.06242	8.78199e-08	8.32397e-07
MAT2B	0.272838	6.40874	8.38361e-08	7.98941e-07
ADIPOR2	-0.381841	7.89391	8.44887e-08	8.04289e-07
TMEM126B	0.319633	6.23084	8.49522e-08	8.08263e-07
SP1	-0.325004	5.98028	8.52835e-08	8.10977e-07
PAK6	0.334994	6.49896	8.53674e-08	8.11337e-07
MSH2	0.600668	5.06789	9.02104e-08	8.53215e-07
LMNA	-0.319212	6.19821	8.60081e-08	8.16826e-07
GTF3A	0.288921	7.93181	8.60378e-08	8.16826e-07
EVC2	-0.600676	4.37568	1.07295e-07	9.97639e-07
PSD4	-0.464813	4.97208	9.14234e-08	8.64224e-07
SELPLG	-0.442323	5.87819	9.24747e-08	8.73692e-07
HIC1	-0.455283	4.35307	9.26797e-08	8.75159e-07
RARRES2	-0.56823	6.43693	8.83936e-08	8.37383e-07
ZNF804A	0.46579	5.65794	9.32249e-08	8.78892e-07
RNFT2	0.462404	5.73047	9.33609e-08	8.79702e-07
BCL2L11	-0.288759	5.11798	9.37652e-08	8.83039e-07
SELT	0.421476	7.55298	1.10756e-07	1.02464e-06
VAMP2	0.354253	7.74022	8.95045e-08	8.46995e-07
PIP5K1B	0.343042	5.24537	9.60332e-08	9.01984e-07
C12ORF29	0.555713	5.84265	1.49403e-07	1.3534e-06
NOTCH3	-0.40521	5.4519	9.70852e-08	9.11378e-07
FBRS	-0.407562	5.77313	1.05424e-07	9.83362e-07
ISYNA1	-0.382837	5.67816	9.29093e-08	8.76387e-07
AKAP12	0.324608	6.46736	9.40446e-08	8.85197e-07
DDAH2	-0.462063	5.919	9.46575e-08	8.90489e-07
GAL3ST4	-0.472119	6.09262	9.49822e-08	8.93066e-07
GLS	0.314749	6.83616	9.53849e-08	8.96374e-07
MAST3	0.468266	7.82672	1.15421e-07	1.0642e-06
PIDD1	-0.434539	6.47929	1.03638e-07	9.67214e-07
CDC42EP2	-0.403322	5.26435	1.03206e-07	9.63698e-07
DNAJA3	0.227418	7.27256	9.873e-08	9.24845e-07
EAF1	0.457009	6.59077	1.22378e-07	1.12421e-06
TMSB10	0.389624	9.80667	9.89027e-08	9.25969e-07
SNRNP27	0.257106	7.63885	1.06552e-07	9.92304e-07
RSU1	-0.321654	6.80892	1.00282e-07	9.38386e-07
TULP3	-0.38498	6.11148	1.0573e-07	9.8569e-07
MAP3K9	0.371497	6.24387	1.02161e-07	9.54948e-07
NMB	-0.432962	5.87263	1.02444e-07	9.57086e-07
PRKCI	0.324886	6.57158	1.08845e-07	1.01045e-06
SPATS2	0.331348	5.85395	1.09344e-07	1.01454e-06
MECOM	-0.49919	5.18977	1.11993e-07	1.03531e-06
ETNK1	0.317273	5.40537	1.10268e-07	1.0215e-06
TMEM55A	0.438383	6.71335	1.30951e-07	1.19797e-06
HDGF	-0.21906	7.80307	1.06042e-07	9.88076e-07
KPNA6	0.235853	7.28732	1.0683e-07	9.94363e-07
MID1IP1	-0.481987	7.36115	1.07281e-07	9.97639e-07
PSME3	0.285825	6.41403	1.07505e-07	9.99063e-07
EPM2A	-0.42092	5.42917	1.07601e-07	9.99427e-07
APOBEC3F	-0.376013	5.1676	1.13496e-07	1.04809e-06
ZNF354C	-0.426919	5.0799	1.34898e-07	1.23216e-06
UCP3	-0.386544	4.90983	1.15103e-07	1.06182e-06
GATB	0.533068	6.18631	1.09669e-07	1.01703e-06
RNPEPL1	-0.378588	6.01943	1.1025e-07	1.0215e-06
FOXN2	-0.385168	6.4796	1.10781e-07	1.02464e-06
MAML3	-0.46023	4.73106	1.18207e-07	1.08874e-06
NEDD4L	0.278443	6.69536	1.13089e-07	1.04489e-06
GLS2	0.460534	4.99095	1.19656e-07	1.10093e-06
PRPS1	0.329087	6.67503	1.22572e-07	1.12541e-06
TRMT10C	0.523917	5.86747	1.41592e-07	1.29061e-06
GAB2	-0.346255	7.38703	1.14547e-07	1.05724e-06
L3MBTL3	0.493127	5.76916	1.43315e-07	1.30361e-06
VAMP7	0.346296	6.66574	1.27836e-07	1.17252e-06
FOXJ1	-0.678575	5.36929	1.2305e-07	1.12921e-06
DAP3	0.288741	7.00164	1.19157e-07	1.09692e-06
LRCH4	-0.420407	5.73688	1.20746e-07	1.11038e-06
FSD1	0.442721	6.62524	1.21145e-07	1.11347e-06
BLOC1S2	0.442006	7.58287	1.67531e-07	1.49909e-06
EFTUD2	0.42488	6.46091	1.51503e-07	1.37101e-06
NR4A1	-0.408602	5.30719	1.30692e-07	1.19685e-06
C19orf54	-0.43599	6.21281	1.55287e-07	1.40164e-06
GSDMD	-0.554453	5.41781	1.32957e-07	1.21569e-06
ACSM5	-0.512176	5.47582	1.34328e-07	1.22758e-06
C14ORF2	0.479649	7.84082	1.91079e-07	1.69003e-06
PGR	-0.541555	4.29823	1.352e-07	1.23427e-06
STON2	-0.577422	6.1318	1.5936e-07	1.43399e-06
KPNB1	0.227136	7.63702	1.28735e-07	1.18015e-06
ME3	0.32562	6.02771	1.29254e-07	1.18429e-06
CRB2	-0.758079	5.81253	1.60592e-07	1.44287e-06
UBA3	0.393788	7.40526	1.476e-07	1.33844e-06
VEGFB	-0.478055	6.09514	1.30898e-07	1.19797e-06
KIF7	-0.63094	4.78347	1.64428e-07	1.47282e-06
GDPD2	-0.558788	5.33641	1.41032e-07	1.28684e-06
SYMPK	-0.369565	5.61951	1.42963e-07	1.30109e-06
ATP6V1G2	1.16021	5.61949	2.12794e-07	1.85872e-06
TMEM63C	0.64707	5.06728	1.9646e-07	1.73153e-06
ENPP1	-0.455031	4.12832	1.45107e-07	1.31856e-06
WDR74	0.315517	5.94752	1.46008e-07	1.32469e-06
CHD7	-0.426923	5.30056	1.62927e-07	1.46161e-06
BMPER	0.65491	5.01204	1.73106e-07	1.5427e-06
CAV1	-0.520109	6.014	1.48816e-07	1.34877e-06
PSMG2	0.245992	7.4776	1.41571e-07	1.29061e-06
PRKD2	-0.420446	5.73736	1.42475e-07	1.29799e-06
CHST3	-0.453791	6.00816	1.42835e-07	1.30059e-06
ASIC2	0.498032	5.83706	1.43816e-07	1.3075e-06
VPS39	0.319016	6.722	1.45287e-07	1.31951e-06
MOBP	-0.581573	7.69851	1.5979e-07	1.43713e-06
ORC5	0.325006	5.59251	1.4562e-07	1.32185e-06
ST8SIA3	0.465824	5.89822	1.5419e-07	1.39317e-06
LOXL3	-0.374158	5.23363	1.57863e-07	1.42198e-06
NAXD	0.277332	7.18208	1.50762e-07	1.365e-06
AKAP5	0.433735	5.45433	1.5877e-07	1.42941e-06
IFI44	-0.438038	5.21234	1.51941e-07	1.37427e-06
SKIV2L2	0.239066	6.58768	1.52618e-07	1.37968e-06
TAC1	0.869544	6.07947	1.60763e-07	1.44367e-06
FGFRL1	-0.586704	5.97337	1.91358e-07	1.69164e-06
IKBKAP	0.302556	6.38328	1.54355e-07	1.39395e-06
CREB3L2	-0.368621	5.79984	1.63191e-07	1.46323e-06
KIAA1958	-0.558133	5.70579	2.2264e-07	1.93608e-06
MBD6	-0.519285	5.57601	2.22902e-07	1.9374e-06
ZNF787	-0.419243	5.25712	1.55648e-07	1.40418e-06
DUSP26	0.259893	7.45414	1.55984e-07	1.4065e-06
HBP1	-0.375694	5.71732	1.72074e-07	1.53505e-06
BRE	0.268087	6.43262	1.57109e-07	1.41591e-06
TRPV3	-0.520084	5.06992	1.97639e-07	1.7393e-06
FUZ	-0.488717	5.47605	1.67924e-07	1.50184e-06
GPSM3	-0.409501	5.43137	1.68117e-07	1.50224e-06
CCNB1	0.424693	4.80404	1.68473e-07	1.50446e-06
AMZ2	0.347433	7.55163	1.60309e-07	1.44106e-06
LAMA1	-0.482049	4.72271	1.70397e-07	1.52086e-06
SCARA3	-0.385948	6.51472	1.62716e-07	1.46046e-06
ACSS1	-0.713497	6.31328	2.02774e-07	1.78093e-06
CNTFR	-0.493642	6.22572	1.63639e-07	1.4665e-06
TOX2	0.898074	6.3169	2.26231e-07	1.96245e-06
OAS3	-0.463877	4.81396	1.73027e-07	1.5427e-06
PDCD6IP	0.243776	6.79415	1.75317e-07	1.56082e-06
ZNF83	-0.323854	6.24228	1.66801e-07	1.49331e-06
DIEXF	0.24575	5.7652	1.76279e-07	1.56648e-06
NACC2	-0.38568	6.95192	1.76309e-07	1.56648e-06
RASL12	-0.58552	6.52875	1.6814e-07	1.50224e-06
ATP13A5	-0.503625	5.01067	2.11352e-07	1.8498e-06
BAIAP2L1	-0.619787	4.09394	2.11715e-07	1.85206e-06
HACE1	0.482085	7.04104	2.13092e-07	1.8604e-06
ACO2	0.3769	6.88478	1.7445e-07	1.55388e-06
PLPPR5	0.798729	6.09039	2.86744e-07	2.4159e-06
EVI5	-0.454959	6.19447	1.75899e-07	1.56521e-06
PAK2	-0.265844	6.09228	1.76264e-07	1.56648e-06
YJEFN3	0.763585	6.26169	2.18697e-07	1.90555e-06
NRM	-0.546259	5.67223	2.19329e-07	1.91012e-06
STARD8	-0.485101	5.85856	1.77039e-07	1.57217e-06
CEP76	0.501613	4.82221	1.86839e-07	1.65585e-06
BPGM	0.336343	5.62334	1.87437e-07	1.65948e-06
ZNF276	-0.365894	5.52756	1.8783e-07	1.66213e-06
[truncated: 15,593 more rows]
