# Supplementary material for: The significance of glycolysis index and its correlations with immune infiltrates in Alzheimer’s disease
Source: Front Immunol. 2022 Oct 24;13:960906. doi: 10.3389/fimmu.2022.960906 (PMC9637950; doi:10.3389/fimmu.2022.960906)
Supplement: Supplementary file 5 [file Table_4.xlsx]

## Sheet: AD_vs_Control
# The P values of Wilcoxon rank-sum tests between the gene expressions of AD and control groups
# The genes below are all activated microglia markers
# Related to Figure 4D
Gene	Entorhinal Cortex log2FC	Entorhinal Cortex P Value	Frontal Cortex log2FC	Frontal Cortex P Value	Hippocampus log2FC	Hippocampus P Value	Temporal Cortex log2FC	Temporal Cortex P Value
ARG1	0.156995	0.273834	-0.0720046	0.426849	0.0835978	0.28523	-0.0234356	0.993601
CD163	0.890323	0.0191064	0.114644	0.653985	0.805559	0.000945981	0.662717	0.0164887
CD40	0.058218	0.36051	0.0859817	0.205299	0.254484	0.00254377	0.559102	7.4395e-05
CD86	0.20189	0.296343	0.151769	0.120701	0.24903	0.081003	0.146979	0.470429
FCGR2A	0.163652	0.265167	0.173345	0.0599417	0.320238	0.0252554	0.090934	0.718181
FCGR2B	0.568766	0.000575895	-0.018072	0.857174	0.599747	0.000491003	-0.125841	0.574535
FCGR3B	0.026413	0.715292
MMP12	0.101814	0.232396	0.139657	0.0751822	0.145065	0.261475	0.256092	0.158102
MMP9	0.172921	0.892683	0.101343	0.653985	0.212825	0.341218	0.0551257	0.356385
TSPO	0.153134	0.315217	0.104117	0.377299	0.209058	0.240794	0.824357	0.000263261

## Sheet: Glycolysis_Index_Correlation
# The Rhos and P values of Spearman's tests between the gene expressions and glycolysis indices
# The genes below are all activated microglia markers
# Related to Figure 4E
Gene	Entorhinal Cortex Rho	Entorhinal Cortex P Value	Frontal Cortex Rho	Frontal Cortex P Value	Hippocampus Rho	Hippocampus P Value	Temporal Cortex Rho	Temporal Cortex P Value
ARG1	0.0807692	0.624989	-0.112304	0.344168	0.134751	0.252347	-0.255357	0.0676898
CD163	-0.139069	0.398478	-0.124337	0.294606	-0.263384	0.0233697	0.0115257	0.935366
CD40	-0.356883	0.0257321	-0.285296	0.0144221	-0.406383	0.000327287	-0.571843	9.49529e-06
CD86	-0.280769	0.0833851	-0.0904603	0.446588	-0.0849315	0.47185	-0.243917	0.081407
FCGR2A	-0.142915	0.385431	-0.0928051	0.434844	-0.112477	0.340022	-0.224793	0.109116
FCGR2B	-0.353239	0.0273938	-0.170276	0.14979	-0.208678	0.074382	-0.195424	0.165017
FCGR3B	-0.0558704	0.735497
MMP12	0.0807692	0.624989	0.00984203	0.934137	-0.254946	0.0283682	-0.113891	0.421436
MMP9	-0.0206478	0.900711	-0.176694	0.134808	-0.130841	0.266498	-0.477589	0.000343219
TSPO	-0.428543	0.00649113	-0.371097	0.00122851	-0.2513	0.0307924	-0.200461	0.154182
