# Supplementary material for: The significance of glycolysis index and its correlations with immune infiltrates in Alzheimer’s disease
Source: Front Immunol. 2022 Oct 24;13:960906. doi: 10.3389/fimmu.2022.960906 (PMC9637950; doi:10.3389/fimmu.2022.960906)
Supplement: Supplementary file 6 [file Table_5.xlsx]

## Sheet: Figure4A
# The data used for the network in Figure 4A
# node1: The genes related to glycolysis
# node2: The marker genes of different brain cell types
# n_evidence: Number of evidences supporting the correlation between node1 and node2
# median_rho: The median Spearman's rho between the expression of node1 and node2
# See Methods for more details
node1	node2	n_evidence	median_rho
ADH5_Glycolysis	LDHB_Oligodendrocyte	4	0.491773
AGRN_Glycolysis	CSPG4_OPC	4	0.355948
AGRN_Glycolysis	CSPG4_Oligodendrocyte	4	0.355948
ALDH2_Glycolysis	BBOX1_Astrocyte	4	0.546271
ALDH2_Glycolysis	CPE_Astrocyte	4	0.556322
ALDH2_Glycolysis	EDNRB_Astrocyte	4	0.446294
ALDH2_Glycolysis	GLUL_Astrocyte	4	0.374513
ALDH7A1_Glycolysis	BBOX1_Astrocyte	4	0.528293
ALDH9A1_Glycolysis	AGT_Astrocyte	4	0.608738
ALDH9A1_Glycolysis	AQP4_Astrocyte	4	0.507734
ALDH9A1_Glycolysis	ARHGEF26_Astrocyte	4	0.510799
ALDH9A1_Glycolysis	BBOX1_Astrocyte	5	0.56259
ALDH9A1_Glycolysis	BMPR1B_Astrocyte	4	0.467985
ALDH9A1_Glycolysis	CD81_Neural stem cell	4	0.508292
ALDH9A1_Glycolysis	CDC42EP4_Astrocyte	4	0.510135
ALDH9A1_Glycolysis	CRB1_Oligodendrocyte	4	0.589841
ALDH9A1_Glycolysis	CYBRD1_Astrocyte	4	0.587365
ALDH9A1_Glycolysis	GFAP_Astrocyte	4	0.43902
ALDH9A1_Glycolysis	GFAP_Neuron	4	0.43902
ALDH9A1_Glycolysis	MLC1_Astrocyte	4	0.559228
ALDH9A1_Glycolysis	NTRK2_Astrocyte	4	0.406994
ALDH9A1_Glycolysis	PON2_Astrocyte	4	0.549885
ALDH9A1_Glycolysis	SOX9_Astrocyte	4	0.541004
ALDH9A1_Glycolysis	SOX9_Neural stem cell	4	0.541004
ALDH9A1_Glycolysis	SPON1_Astrocyte	4	0.549257
ALDH9A1_Glycolysis	THY1_Oligodendrocyte	4	-0.486283
ALDOA_Glycolysis	ENO2_Neuron	5	0.66161
ALDOA_Glycolysis	PGRMC1_Oligodendrocyte	4	0.532764
ALDOA_Glycolysis	SCG2_Astrocyte	4	0.550853
ALDOA_Glycolysis	TAGLN3_Oligodendrocyte	4	0.6159
ALDOA_Glycolysis	THY1_Oligodendrocyte	4	0.558552
ALDOC_Glycolysis	ENO2_Neuron	4	0.425931
ALDOC_Glycolysis	LDHB_Oligodendrocyte	4	0.525637
ALDOC_Glycolysis	SCG3_Astrocyte	4	0.437213
ALDOC_Glycolysis	SPARCL1_Astrocyte	4	0.475785
ANGPTL4_Glycolysis	PFKFB3_Astrocyte	4	0.484462
BPGM_Glycolysis	RTN4_Oligodendrocyte	4	0.467058
CASP6_Glycolysis	ENO2_Neuron	4	-0.464306
CD44_Glycolysis	CCL2_Microglia	4	0.416973
CD44_Glycolysis	OPCML_Oligodendrocyte	4	-0.39288
CD44_Glycolysis	SERPINA3_Astrocyte	4	0.608163
CD44_Glycolysis	VCAM1_Endothelial cell	4	0.474899
CHST1_Glycolysis	ENO2_Neuron	4	0.510277
CHST1_Glycolysis	GAP43_Oligodendrocyte	4	0.592707
CHST1_Glycolysis	L1CAM_Astrocyte	4	0.557915
CHST1_Glycolysis	MAP2_Neuron	4	0.5846
CHST1_Glycolysis	MAP2_Oligodendrocyte	4	0.5846
CHST1_Glycolysis	SLC1A1_Oligodendrocyte	4	0.449018
CHST1_Glycolysis	TAGLN3_Oligodendrocyte	4	0.58698
CHST12_Glycolysis	CDO1_Neuron	4	-0.488345
CHST12_Glycolysis	LIMS2_Oligodendrocyte	4	0.516278
CHST12_Glycolysis	PGRMC1_Oligodendrocyte	4	-0.498691
CHST12_Glycolysis	SCG2_Astrocyte	4	-0.481363
CXCR4_Glycolysis	NFKBIA_Astrocyte	4	0.430775
DDIT4_Glycolysis	CXCR4_Neural stem cell	4	0.443112
DDIT4_Glycolysis	MT1X_Astrocyte	4	0.450801
DDIT4_Glycolysis	NFKBIA_Astrocyte	4	0.659431
DDIT4_Glycolysis	SGK1_Oligodendrocyte	4	0.506031
DDIT4_Glycolysis	TOB2_Astrocyte	4	0.397944
DLD_Glycolysis	CDH13_Oligodendrocyte	4	0.539416
DLD_Glycolysis	CDO1_Neuron	4	0.647898
DLD_Glycolysis	DKK3_Astrocyte	4	0.47061
DLD_Glycolysis	ENO2_Neuron	4	0.521668
DLD_Glycolysis	GRIA2_Oligodendrocyte	4	0.488292
DLD_Glycolysis	LDHB_Oligodendrocyte	4	0.666014
DLD_Glycolysis	LIMS2_Oligodendrocyte	4	-0.440751
DLD_Glycolysis	MYT1_Oligodendrocyte	4	-0.411581
DLD_Glycolysis	OPCML_Oligodendrocyte	4	0.472886
DLD_Glycolysis	PECAM1_Endothelial cell	4	-0.430894
DLD_Glycolysis	PGRMC1_Oligodendrocyte	4	0.572811
DLD_Glycolysis	RTN4_Oligodendrocyte	4	0.61108
DLD_Glycolysis	SCG2_Astrocyte	4	0.576307
DLD_Glycolysis	SCG3_Astrocyte	4	0.558477
DLD_Glycolysis	SF3A1_Astrocyte	4	0.46611
DLD_Glycolysis	SPARCL1_Astrocyte	4	0.525412
DLD_Glycolysis	TAGLN3_Oligodendrocyte	4	0.476182
EGFR_Glycolysis	HIF3A_Astrocyte	4	0.452196
EGFR_Glycolysis	PGRMC1_Oligodendrocyte	4	-0.396921
EGLN3_Glycolysis	GLI3_Astrocyte	4	0.562018
EGLN3_Glycolysis	LIMA1_Oligodendrocyte	4	0.519844
EGLN3_Glycolysis	SOX9_Astrocyte	4	0.436843
EGLN3_Glycolysis	SOX9_Neural stem cell	4	0.436843
EGLN3_Glycolysis	TSC22D4_Astrocyte	4	0.442967
ENO2_Glycolysis	ALDOC_Astrocyte	4	0.425931
ENO2_Glycolysis	ASCL1_Neural stem cell	4	-0.506324
ENO2_Glycolysis	CD83_Microglia	4	0.568934
ENO2_Glycolysis	CDC42EP4_Astrocyte	4	-0.563407
ENO2_Glycolysis	CDH13_Oligodendrocyte	4	0.64955
ENO2_Glycolysis	DAAM2_Oligodendrocyte	4	-0.503572
ENO2_Glycolysis	FERMT1_Oligodendrocyte	4	-0.464005
ENO2_Glycolysis	GAP43_Oligodendrocyte	4	0.679177
ENO2_Glycolysis	GFAP_Astrocyte	4	-0.439162
ENO2_Glycolysis	GFAP_Neuron	4	-0.439162
ENO2_Glycolysis	GRIA1_Astrocyte	4	0.64517
ENO2_Glycolysis	HIF3A_Astrocyte	4	-0.496825
ENO2_Glycolysis	HIP1_Oligodendrocyte	4	-0.456124
ENO2_Glycolysis	HSPB8_Astrocyte	4	-0.486541
ENO2_Glycolysis	ID4_Astrocyte	4	-0.504757
ENO2_Glycolysis	KIAA1324_Neuron	4	0.636449
ENO2_Glycolysis	L1CAM_Astrocyte	4	0.626444
ENO2_Glycolysis	MAP2_Neuron	5	0.633706
ENO2_Glycolysis	MAP2_Oligodendrocyte	5	0.633706
ENO2_Glycolysis	METTL7A_Astrocyte	4	-0.578345
ENO2_Glycolysis	NELL1_Neuron	4	0.629502
ENO2_Glycolysis	NOTCH1_Neural stem cell	4	-0.601241
ENO2_Glycolysis	OPCML_Oligodendrocyte	4	0.681569
ENO2_Glycolysis	PGRMC1_Oligodendrocyte	4	0.57477
ENO2_Glycolysis	RAB2A_Oligodendrocyte	4	0.46281
ENO2_Glycolysis	RTN4_Oligodendrocyte	4	0.621572
ENO2_Glycolysis	SCG2_Astrocyte	4	0.691937
ENO2_Glycolysis	SLC1A1_Oligodendrocyte	4	0.486204
ENO2_Glycolysis	SOX9_Astrocyte	4	-0.500743
ENO2_Glycolysis	SOX9_Neural stem cell	4	-0.500743
ENO2_Glycolysis	SST_Neuron	4	0.424719
ENO2_Glycolysis	SYP_Neuron	5	0.658304
ENO2_Glycolysis	TAGLN3_Oligodendrocyte	5	0.823706
ENO2_Glycolysis	TCF12_Oligodendrocyte	4	-0.51754
ENO2_Glycolysis	THY1_Oligodendrocyte	4	0.727736
ENO2_Glycolysis	TMSB10_Oligodendrocyte	4	0.470247
ENO2_Glycolysis	TNS1_Astrocyte	4	-0.590388
ENO2_Glycolysis	TOB2_Astrocyte	4	-0.570605
ENO2_Glycolysis	TPCN1_Astrocyte	4	-0.403507
ENO2_Glycolysis	TSC22D4_Astrocyte	4	-0.624391
ENO2_Glycolysis	ZCCHC24_Oligodendrocyte	4	-0.575524
ENO2_Glycolysis	ZFP36L1_Astrocyte	4	-0.493641
ERO1A_Glycolysis	ASCL1_Neural stem cell	4	-0.443108
ERO1A_Glycolysis	TAGLN3_Oligodendrocyte	4	0.389958
FAM162A_Glycolysis	GRIA1_Astrocyte	4	0.49436
FAM162A_Glycolysis	GRIA2_Oligodendrocyte	4	0.476369
FAM162A_Glycolysis	LDHB_Oligodendrocyte	4	0.577711
FAM162A_Glycolysis	OPCML_Oligodendrocyte	4	0.504886
GCLC_Glycolysis	CLDN11_Oligodendrocyte	4	0.487738
GCLC_Glycolysis	MAL_Oligodendrocyte	4	0.420506
GCLC_Glycolysis	PLP1_Oligodendrocyte	4	0.464512
GFPT1_Glycolysis	CDH13_Oligodendrocyte	4	0.614499
GFPT1_Glycolysis	HIP1_Oligodendrocyte	4	-0.450841
GFPT1_Glycolysis	MAP2_Neuron	4	0.54879
GFPT1_Glycolysis	MAP2_Oligodendrocyte	4	0.54879
GFPT1_Glycolysis	PGRMC1_Oligodendrocyte	4	0.540341
GFPT1_Glycolysis	RTN4_Oligodendrocyte	4	0.664646
GFPT1_Glycolysis	SCG2_Astrocyte	4	0.608191
GFPT1_Glycolysis	TAGLN3_Oligodendrocyte	4	0.622647
GLRX_Glycolysis	ASCL1_Neural stem cell	4	-0.51628
GLRX_Glycolysis	DAAM2_Oligodendrocyte	4	-0.478169
GLRX_Glycolysis	MAP2_Neuron	4	0.545413
GLRX_Glycolysis	MAP2_Oligodendrocyte	4	0.545413
GLRX_Glycolysis	MARCKSL1_Oligodendrocyte	4	-0.527613
GLRX_Glycolysis	NDRG2_Astrocyte	4	-0.485707
GLRX_Glycolysis	NOTCH1_Neural stem cell	4	-0.570151
GLRX_Glycolysis	PAQR6_Astrocyte	4	-0.479261
GLRX_Glycolysis	SCD_Oligodendrocyte	4	-0.443914
GLRX_Glycolysis	SCG2_Astrocyte	4	0.499081
GLRX_Glycolysis	SLC1A1_Oligodendrocyte	4	0.534377
GLRX_Glycolysis	TSC22D4_Astrocyte	4	-0.498826
GNPDA1_Glycolysis	CDO1_Neuron	4	0.478808
GNPDA1_Glycolysis	CSPG4_OPC	4	-0.436011
GNPDA1_Glycolysis	CSPG4_Oligodendrocyte	4	-0.436011
GNPDA1_Glycolysis	ENO2_Neuron	4	0.60107
GNPDA1_Glycolysis	KIAA1324_Neuron	4	0.456663
GNPDA1_Glycolysis	RTN4_Oligodendrocyte	4	0.517095
GNPDA1_Glycolysis	TAGLN3_Oligodendrocyte	4	0.573145
GOT1_Glycolysis	ASCL1_Neural stem cell	4	-0.500311
GOT1_Glycolysis	CD83_Microglia	4	0.571329
GOT1_Glycolysis	CDC42EP4_Astrocyte	4	-0.579123
GOT1_Glycolysis	CDH13_Oligodendrocyte	4	0.569739
GOT1_Glycolysis	CDO1_Neuron	5	0.482708
GOT1_Glycolysis	DAAM2_Oligodendrocyte	4	-0.487615
GOT1_Glycolysis	ENO2_Neuron	4	0.776283
GOT1_Glycolysis	FXYD7_Astrocyte	4	0.494769
GOT1_Glycolysis	GAP43_Oligodendrocyte	4	0.614579
GOT1_Glycolysis	GLI3_Astrocyte	4	-0.483754
GOT1_Glycolysis	HIF3A_Astrocyte	4	-0.500516
GOT1_Glycolysis	KCNK1_Neuron	4	0.546217
GOT1_Glycolysis	L1CAM_Astrocyte	4	0.465923
GOT1_Glycolysis	MAP2_Neuron	4	0.55775
GOT1_Glycolysis	MAP2_Oligodendrocyte	4	0.55775
GOT1_Glycolysis	METTL7A_Astrocyte	4	-0.59084
GOT1_Glycolysis	MLC1_Astrocyte	4	-0.539413
GOT1_Glycolysis	NDRG2_Astrocyte	4	-0.474315
GOT1_Glycolysis	NELL1_Neuron	4	0.524519
GOT1_Glycolysis	NES_Neural stem cell	4	-0.456139
GOT1_Glycolysis	NES_Neuron	4	-0.456139
GOT1_Glycolysis	NOTCH1_Neural stem cell	4	-0.547792
GOT1_Glycolysis	OPCML_Oligodendrocyte	4	0.629994
GOT1_Glycolysis	PGRMC1_Oligodendrocyte	4	0.601543
GOT1_Glycolysis	RTN4_Oligodendrocyte	4	0.665232
GOT1_Glycolysis	SCG2_Astrocyte	4	0.635868
GOT1_Glycolysis	SLC1A1_Oligodendrocyte	4	0.508082
GOT1_Glycolysis	SOX9_Astrocyte	4	-0.534864
GOT1_Glycolysis	SOX9_Neural stem cell	4	-0.534864
GOT1_Glycolysis	SYP_Neuron	4	0.691985
GOT1_Glycolysis	TAGLN3_Oligodendrocyte	4	0.78177
GOT1_Glycolysis	TCF12_Oligodendrocyte	4	-0.432734
GOT1_Glycolysis	THY1_Oligodendrocyte	4	0.67719
GOT1_Glycolysis	TNS1_Astrocyte	4	-0.583989
GOT1_Glycolysis	TOB2_Astrocyte	4	-0.49681
GOT1_Glycolysis	TSC22D4_Astrocyte	4	-0.631901
GOT1_Glycolysis	ZCCHC24_Oligodendrocyte	4	-0.616837
GOT2_Glycolysis	ABCA1_Astrocyte	4	-0.51809
GOT2_Glycolysis	CD83_Microglia	4	0.590525
GOT2_Glycolysis	CDH13_Oligodendrocyte	4	0.578979
GOT2_Glycolysis	ENO2_Neuron	5	0.777874
GOT2_Glycolysis	KCNK1_Neuron	4	0.528082
GOT2_Glycolysis	KIAA1324_Neuron	4	0.464694
GOT2_Glycolysis	L1CAM_Astrocyte	4	0.478715
GOT2_Glycolysis	NELL1_Neuron	4	0.496567
GOT2_Glycolysis	OPCML_Oligodendrocyte	4	0.540716
GOT2_Glycolysis	PAQR6_Astrocyte	4	-0.4111
GOT2_Glycolysis	PGRMC1_Oligodendrocyte	4	0.544116
GOT2_Glycolysis	RTN4_Oligodendrocyte	4	0.590649
GOT2_Glycolysis	TAGLN3_Oligodendrocyte	4	0.721271
GOT2_Glycolysis	THY1_Oligodendrocyte	4	0.605946
GOT2_Glycolysis	TMEM97_Oligodendrocyte	4	0.370726
GOT2_Glycolysis	TNS1_Astrocyte	4	-0.531031
GOT2_Glycolysis	TOB2_Astrocyte	4	-0.456512
GOT2_Glycolysis	ZCCHC24_Oligodendrocyte	4	-0.54067
GPI_Glycolysis	ABCA1_Astrocyte	4	-0.528781
GPI_Glycolysis	ALDOC_Astrocyte	4	0.496364
GPI_Glycolysis	CD83_Microglia	4	0.548768
GPI_Glycolysis	CDC42EP4_Astrocyte	4	-0.446305
GPI_Glycolysis	CDH13_Oligodendrocyte	4	0.631571
GPI_Glycolysis	CDO1_Neuron	4	0.477453
GPI_Glycolysis	DAAM2_Oligodendrocyte	4	-0.411799
GPI_Glycolysis	ENO2_Neuron	5	0.822992
GPI_Glycolysis	FXYD7_Astrocyte	4	0.539902
GPI_Glycolysis	GAP43_Oligodendrocyte	4	0.600214
GPI_Glycolysis	GRIA1_Astrocyte	4	0.655584
GPI_Glycolysis	HIF3A_Astrocyte	4	-0.451037
GPI_Glycolysis	HIP1_Oligodendrocyte	4	-0.453037
GPI_Glycolysis	KIAA1324_Neuron	4	0.554284
GPI_Glycolysis	L1CAM_Astrocyte	4	0.490838
GPI_Glycolysis	MAP2_Neuron	4	0.523151
GPI_Glycolysis	MAP2_Oligodendrocyte	4	0.523151
GPI_Glycolysis	METTL7A_Astrocyte	4	-0.503456
GPI_Glycolysis	NELL1_Neuron	4	0.536379
GPI_Glycolysis	NES_Neural stem cell	4	-0.461526
GPI_Glycolysis	NES_Neuron	4	-0.461526
GPI_Glycolysis	NOTCH1_Neural stem cell	4	-0.56216
GPI_Glycolysis	OPCML_Oligodendrocyte	4	0.686158
GPI_Glycolysis	PGRMC1_Oligodendrocyte	4	0.56324
GPI_Glycolysis	RAB2A_Oligodendrocyte	4	0.527485
GPI_Glycolysis	RTN4_Oligodendrocyte	4	0.53074
GPI_Glycolysis	SCG2_Astrocyte	4	0.614738
GPI_Glycolysis	SLC1A1_Oligodendrocyte	4	0.533909
GPI_Glycolysis	SOX9_Astrocyte	4	-0.439194
GPI_Glycolysis	SOX9_Neural stem cell	4	-0.439194
GPI_Glycolysis	SST_Neuron	4	0.432193
GPI_Glycolysis	SYP_Neuron	4	0.602819
GPI_Glycolysis	TAGLN3_Oligodendrocyte	4	0.75307
GPI_Glycolysis	TCF12_Oligodendrocyte	4	-0.48748
GPI_Glycolysis	THY1_Oligodendrocyte	4	0.747922
GPI_Glycolysis	TNS1_Astrocyte	4	-0.530504
GPI_Glycolysis	TOB2_Astrocyte	4	-0.486289
GPI_Glycolysis	TSC22D4_Astrocyte	4	-0.541003
GPI_Glycolysis	ZCCHC24_Oligodendrocyte	4	-0.528752
GPI_Glycolysis	ZFP36L1_Astrocyte	4	-0.454471
HK1_Glycolysis	BHLHE41_Microglia	4	-0.414855
HK1_Glycolysis	DAAM2_Oligodendrocyte	4	-0.489629
HK1_Glycolysis	ENO2_Neuron	4	0.741566
HK1_Glycolysis	HIP1_Oligodendrocyte	4	-0.476889
HK1_Glycolysis	KIAA1324_Neuron	4	0.535044
HK1_Glycolysis	LIMA1_Oligodendrocyte	4	-0.46548
HK1_Glycolysis	NELL1_Neuron	4	0.534715
HK1_Glycolysis	OPCML_Oligodendrocyte	4	0.562288
HK1_Glycolysis	PAQR6_Astrocyte	4	-0.462248
HK1_Glycolysis	SLC1A1_Oligodendrocyte	4	0.545834
HK1_Glycolysis	SYP_Neuron	4	0.499892
HK1_Glycolysis	TAGLN3_Oligodendrocyte	4	0.747294
HK1_Glycolysis	TCF12_Oligodendrocyte	4	-0.451771
HK1_Glycolysis	THY1_Oligodendrocyte	4	0.671233
HK1_Glycolysis	TOB2_Astrocyte	4	-0.542694
HK1_Glycolysis	TSC22D4_Astrocyte	4	-0.564964
HK1_Glycolysis	ZCCHC24_Oligodendrocyte	4	-0.487065
HOMER1_Glycolysis	ABCA1_Astrocyte	4	-0.44644
HOMER1_Glycolysis	CDC42EP4_Astrocyte	4	-0.423668
HOMER1_Glycolysis	CDH13_Oligodendrocyte	4	0.549952
HOMER1_Glycolysis	ENO2_Neuron	4	0.576979
HOMER1_Glycolysis	GAP43_Oligodendrocyte	4	0.645637
HOMER1_Glycolysis	GRIA1_Astrocyte	4	0.50217
HOMER1_Glycolysis	GRIA2_Oligodendrocyte	4	0.743841
HOMER1_Glycolysis	ITGB4_Astrocyte	4	-0.555501
HOMER1_Glycolysis	KIAA1324_Neuron	4	0.573915
HOMER1_Glycolysis	L1CAM_Astrocyte	4	0.521893
HOMER1_Glycolysis	MAP2_Neuron	4	0.629976
HOMER1_Glycolysis	MAP2_Oligodendrocyte	4	0.629976
HOMER1_Glycolysis	NELL1_Neuron	4	0.498525
HOMER1_Glycolysis	NOTCH1_Neural stem cell	4	-0.476657
HOMER1_Glycolysis	OPCML_Oligodendrocyte	4	0.737127
HOMER1_Glycolysis	SCG2_Astrocyte	4	0.550503
HOMER1_Glycolysis	SCG3_Astrocyte	4	0.39005
HOMER1_Glycolysis	TAGLN3_Oligodendrocyte	4	0.673294
HOMER1_Glycolysis	THY1_Oligodendrocyte	4	0.659607
HOMER1_Glycolysis	TSC22D4_Astrocyte	4	-0.566023
HS2ST1_Glycolysis	CPE_Astrocyte	4	0.482224
HS2ST1_Glycolysis	LDHB_Oligodendrocyte	4	0.522352
IGFBP3_Glycolysis	LIMS2_Oligodendrocyte	4	0.416945
IGFBP3_Glycolysis	VWF_Endothelial cell	4	0.435892
IL13RA1_Glycolysis	CSF1R_Microglia	4	0.595683
IL13RA1_Glycolysis	ID4_Astrocyte	4	0.406968
IL13RA1_Glycolysis	LAPTM5_Microglia	4	0.529596
ISG20_Glycolysis	CDO1_Neuron	4	-0.43755
ISG20_Glycolysis	SCG3_Astrocyte	4	-0.495846
LDHA_Glycolysis	CDO1_Neuron	4	0.48797
LDHA_Glycolysis	DAAM2_Oligodendrocyte	4	-0.44654
LDHA_Glycolysis	EGLN3_Astrocyte	4	-0.426955
LDHA_Glycolysis	ENO2_Neuron	5	0.564944
LDHA_Glycolysis	FERMT1_Oligodendrocyte	4	-0.430423
LDHA_Glycolysis	GRIA1_Astrocyte	4	0.506523
LDHA_Glycolysis	LDHB_Oligodendrocyte	4	0.411935
LDHA_Glycolysis	LIMS2_Oligodendrocyte	4	-0.50406
LDHA_Glycolysis	NDRG2_Astrocyte	4	-0.543865
LDHA_Glycolysis	NELL1_Neuron	4	0.485731
LDHA_Glycolysis	NOTCH1_Neural stem cell	4	-0.482467
LDHA_Glycolysis	OPCML_Oligodendrocyte	4	0.50562
LDHA_Glycolysis	PAQR6_Astrocyte	4	-0.429419
LDHA_Glycolysis	PGRMC1_Oligodendrocyte	4	0.569081
LDHA_Glycolysis	RTN4_Oligodendrocyte	4	0.549519
LDHA_Glycolysis	SCG2_Astrocyte	4	0.607496
LDHA_Glycolysis	SLC1A1_Oligodendrocyte	4	0.511358
LDHA_Glycolysis	TAGLN3_Oligodendrocyte	4	0.584856
LDHA_Glycolysis	TOB2_Astrocyte	4	-0.53031
LDHA_Glycolysis	TPCN1_Astrocyte	4	-0.408211
LDHA_Glycolysis	TSC22D4_Astrocyte	4	-0.564797
LDHB_Glycolysis	ALDOC_Astrocyte	4	0.525637
LDHB_Glycolysis	CPE_Astrocyte	4	0.615862
LHPP_Glycolysis	CNP_Oligodendrocyte	4	0.528845
LHPP_Glycolysis	FA2H_Oligodendrocyte	4	0.506594
LHPP_Glycolysis	THY1_Oligodendrocyte	4	-0.431479
LHPP_Glycolysis	ZCCHC24_Oligodendrocyte	4	0.581366
MDH1_Glycolysis	ABCA1_Astrocyte	4	-0.558391
MDH1_Glycolysis	CDC42EP4_Astrocyte	4	-0.582637
MDH1_Glycolysis	CDH13_Oligodendrocyte	4	0.670156
MDH1_Glycolysis	CDO1_Neuron	4	0.581256
MDH1_Glycolysis	CSPG4_OPC	4	-0.517192
MDH1_Glycolysis	CSPG4_Oligodendrocyte	4	-0.517192
MDH1_Glycolysis	DAAM2_Oligodendrocyte	4	-0.514147
MDH1_Glycolysis	ENO2_Neuron	5	0.783844
MDH1_Glycolysis	GRIA1_Astrocyte	4	0.588265
MDH1_Glycolysis	ITGB4_Astrocyte	4	-0.414958
MDH1_Glycolysis	KIAA1324_Neuron	4	0.596807
MDH1_Glycolysis	L1CAM_Astrocyte	4	0.555841
MDH1_Glycolysis	MAP2_Neuron	4	0.626115
MDH1_Glycolysis	MAP2_Oligodendrocyte	4	0.626115
MDH1_Glycolysis	METTL7A_Astrocyte	4	-0.520194
MDH1_Glycolysis	NDRG2_Astrocyte	4	-0.452193
MDH1_Glycolysis	NELL1_Neuron	4	0.618989
MDH1_Glycolysis	NOTCH1_Neural stem cell	4	-0.653442
MDH1_Glycolysis	OPCML_Oligodendrocyte	4	0.67977
MDH1_Glycolysis	PAQR6_Astrocyte	4	-0.511353
MDH1_Glycolysis	PGRMC1_Oligodendrocyte	4	0.640438
MDH1_Glycolysis	RAB2A_Oligodendrocyte	4	0.538997
MDH1_Glycolysis	RTN4_Oligodendrocyte	4	0.627041
MDH1_Glycolysis	SALL1_Microglia	4	-0.431388
MDH1_Glycolysis	SCG2_Astrocyte	4	0.738228
MDH1_Glycolysis	SCG3_Astrocyte	4	0.458877
MDH1_Glycolysis	SYP_Neuron	4	0.591183
MDH1_Glycolysis	TAGLN3_Oligodendrocyte	4	0.769496
MDH1_Glycolysis	TCF12_Oligodendrocyte	4	-0.442246
MDH1_Glycolysis	THY1_Oligodendrocyte	4	0.649046
MDH1_Glycolysis	TMEM97_Oligodendrocyte	4	0.430945
MDH1_Glycolysis	TNS1_Astrocyte	4	-0.63427
MDH1_Glycolysis	TOB2_Astrocyte	4	-0.554762
MDH1_Glycolysis	TSC22D4_Astrocyte	4	-0.672344
MDH1_Glycolysis	ZCCHC24_Oligodendrocyte	4	-0.61803
MDH2_Glycolysis	CD83_Microglia	4	0.550619
MDH2_Glycolysis	CDH13_Oligodendrocyte	4	0.595636
MDH2_Glycolysis	CDO1_Neuron	4	0.567953
MDH2_Glycolysis	ENO2_Neuron	5	0.756693
MDH2_Glycolysis	GAP43_Oligodendrocyte	4	0.569048
MDH2_Glycolysis	KIAA1324_Neuron	4	0.582731
MDH2_Glycolysis	L1CAM_Astrocyte	4	0.524449
MDH2_Glycolysis	MAP2_Neuron	4	0.56853
MDH2_Glycolysis	MAP2_Oligodendrocyte	4	0.56853
MDH2_Glycolysis	METTL7A_Astrocyte	4	-0.542734
MDH2_Glycolysis	OPCML_Oligodendrocyte	4	0.569894
MDH2_Glycolysis	PGRMC1_Oligodendrocyte	4	0.587192
MDH2_Glycolysis	RTN4_Oligodendrocyte	4	0.580308
MDH2_Glycolysis	SCG2_Astrocyte	4	0.586388
MDH2_Glycolysis	SCG3_Astrocyte	4	0.482338
MDH2_Glycolysis	TAGLN3_Oligodendrocyte	4	0.696469
MDH2_Glycolysis	THY1_Oligodendrocyte	4	0.623483
MDH2_Glycolysis	TMEM97_Oligodendrocyte	4	0.450362
MDH2_Glycolysis	TNS1_Astrocyte	4	-0.560279
MDH2_Glycolysis	ZCCHC24_Oligodendrocyte	4	-0.535336
MDH2_Glycolysis	ZFP36L1_Astrocyte	4	-0.408601
ME1_Glycolysis	CDH13_Oligodendrocyte	4	0.486817
ME1_Glycolysis	GRIA2_Oligodendrocyte	4	0.470955
ME1_Glycolysis	LDHB_Oligodendrocyte	5	0.474027
ME1_Glycolysis	SPARCL1_Astrocyte	4	0.43764
MPC2_Glycolysis	CD83_Microglia	4	0.472069
MPC2_Glycolysis	CDC42EP4_Astrocyte	4	-0.425836
MPC2_Glycolysis	CDH13_Oligodendrocyte	4	0.581096
MPC2_Glycolysis	CDO1_Neuron	4	0.558345
MPC2_Glycolysis	CSPG4_OPC	4	-0.426569
MPC2_Glycolysis	CSPG4_Oligodendrocyte	4	-0.426569
MPC2_Glycolysis	ENO2_Neuron	4	0.550421
MPC2_Glycolysis	HIF3A_Astrocyte	4	-0.505798
MPC2_Glycolysis	LIMS2_Oligodendrocyte	4	-0.464647
MPC2_Glycolysis	MAP2_Neuron	4	0.518061
MPC2_Glycolysis	MAP2_Oligodendrocyte	4	0.518061
MPC2_Glycolysis	OPCML_Oligodendrocyte	4	0.538122
MPC2_Glycolysis	PGRMC1_Oligodendrocyte	4	0.641634
MPC2_Glycolysis	RTN4_Oligodendrocyte	4	0.63009
MPC2_Glycolysis	SCG2_Astrocyte	4	0.546247
MPC2_Glycolysis	SCG3_Astrocyte	4	0.491094
MPC2_Glycolysis	SST_Neuron	4	0.440874
MPC2_Glycolysis	UQCRB_Oligodendrocyte	4	0.439359
MXI1_Glycolysis	NFKBIA_Astrocyte	4	0.494094
MXI1_Glycolysis	SOX9_Astrocyte	4	0.497911
MXI1_Glycolysis	SOX9_Neural stem cell	4	0.497911
NDC1_Glycolysis	RTN4_Oligodendrocyte	4	0.389094
NSDHL_Glycolysis	DHCR24_Oligodendrocyte	4	0.474875
NSDHL_Glycolysis	PGRMC1_Oligodendrocyte	4	0.488129
NSDHL_Glycolysis	RTN4_Oligodendrocyte	4	0.45761
NT5E_Glycolysis	SLC1A2_Astrocyte	4	0.40783
NT5E_Glycolysis	SLC4A4_Astrocyte	4	0.527676
PAM_Glycolysis	CD83_Microglia	4	0.476789
PAM_Glycolysis	CDH13_Oligodendrocyte	4	0.595096
PAM_Glycolysis	CDO1_Neuron	4	0.531509
PAM_Glycolysis	ENO2_Neuron	4	0.64155
PAM_Glycolysis	GRIA1_Astrocyte	4	0.560295
PAM_Glycolysis	KIAA1324_Neuron	4	0.474025
PAM_Glycolysis	MAP2_Neuron	4	0.655982
PAM_Glycolysis	MAP2_Oligodendrocyte	4	0.655982
PAM_Glycolysis	METTL7A_Astrocyte	4	-0.447622
PAM_Glycolysis	NOTCH1_Neural stem cell	4	-0.467483
PAM_Glycolysis	OPCML_Oligodendrocyte	4	0.541305
PAM_Glycolysis	PGRMC1_Oligodendrocyte	4	0.584743
PAM_Glycolysis	RTN4_Oligodendrocyte	4	0.586389
PAM_Glycolysis	SCG2_Astrocyte	4	0.621531
PAM_Glycolysis	SLC1A1_Oligodendrocyte	4	0.49296
PAM_Glycolysis	SST_Neuron	4	0.488118
PAM_Glycolysis	TAGLN3_Oligodendrocyte	4	0.625781
PAM_Glycolysis	THY1_Oligodendrocyte	4	0.538048
PAM_Glycolysis	TSC22D4_Astrocyte	4	-0.548731
PAM_Glycolysis	ZCCHC24_Oligodendrocyte	4	-0.468221
PDHA1_Glycolysis	CD83_Microglia	4	0.53955
PDHA1_Glycolysis	CDO1_Neuron	4	0.426524
PDHA1_Glycolysis	ENO2_Neuron	4	0.577757
PDHA1_Glycolysis	GAP43_Oligodendrocyte	4	0.488388
PDHA1_Glycolysis	MAP2_Neuron	4	0.438008
PDHA1_Glycolysis	MAP2_Oligodendrocyte	4	0.438008
PDHA1_Glycolysis	OPCML_Oligodendrocyte	4	0.461548
PDHA1_Glycolysis	PGRMC1_Oligodendrocyte	4	0.492986
PDHA1_Glycolysis	RTN4_Oligodendrocyte	4	0.518943
PDHA1_Glycolysis	SCG2_Astrocyte	4	0.472047
PDHA1_Glycolysis	TAGLN3_Oligodendrocyte	4	0.587172
PDHB_Glycolysis	CDH13_Oligodendrocyte	4	0.525134
PDHB_Glycolysis	CDO1_Neuron	4	0.497247
PDHB_Glycolysis	CSPG4_OPC	4	-0.415196
PDHB_Glycolysis	CSPG4_Oligodendrocyte	4	-0.415196
PDHB_Glycolysis	ENO2_Neuron	4	0.550056
PDHB_Glycolysis	HIF3A_Astrocyte	4	-0.492087
PDHB_Glycolysis	LDHB_Oligodendrocyte	4	0.537949
PDHB_Glycolysis	MYT1_Oligodendrocyte	4	-0.42198
PDHB_Glycolysis	PGRMC1_Oligodendrocyte	4	0.672725
PDHB_Glycolysis	RTN4_Oligodendrocyte	4	0.646691
PDHB_Glycolysis	SCG2_Astrocyte	4	0.570565
PDHB_Glycolysis	SCG3_Astrocyte	4	0.484154
PDHB_Glycolysis	TAGLN3_Oligodendrocyte	4	0.602953
PDHB_Glycolysis	TNS1_Astrocyte	4	-0.485663
PDK3_Glycolysis	AGT_Astrocyte	4	-0.454037
PDK3_Glycolysis	ASCL1_Neural stem cell	4	-0.426738
PDK3_Glycolysis	DAAM2_Oligodendrocyte	4	-0.495667
PDK3_Glycolysis	NELL1_Neuron	4	0.548534
PDK3_Glycolysis	SYP_Neuron	4	0.429251
PDK3_Glycolysis	TAGLN3_Oligodendrocyte	4	0.536604
PFKFB3_Glycolysis	GFAP_Astrocyte	4	0.435277
PFKFB3_Glycolysis	GFAP_Neuron	4	0.435277
PFKFB3_Glycolysis	HIF1A_Astrocyte	5	0.509095
PFKM_Glycolysis	ALDOC_Astrocyte	4	0.594757
PFKM_Glycolysis	CDH13_Oligodendrocyte	4	0.538413
PFKM_Glycolysis	CDO1_Neuron	4	0.621997
PFKM_Glycolysis	ENO2_Neuron	5	0.71812
PFKM_Glycolysis	MAP2_Neuron	4	0.462552
PFKM_Glycolysis	MAP2_Oligodendrocyte	4	0.462552
PFKM_Glycolysis	METTL7A_Astrocyte	4	-0.480913
PFKM_Glycolysis	MYT1_Oligodendrocyte	4	-0.442946
PFKM_Glycolysis	OPCML_Oligodendrocyte	4	0.51846
PFKM_Glycolysis	PECAM1_Endothelial cell	4	-0.404165
PFKM_Glycolysis	PGRMC1_Oligodendrocyte	4	0.554069
PFKM_Glycolysis	RTN4_Oligodendrocyte	4	0.553646
PFKM_Glycolysis	SCG2_Astrocyte	4	0.6178
PFKM_Glycolysis	SCG3_Astrocyte	4	0.492297
PFKM_Glycolysis	SLC1A1_Oligodendrocyte	4	0.483361
PFKM_Glycolysis	SPARCL1_Astrocyte	4	0.485744
PFKM_Glycolysis	TAGLN3_Oligodendrocyte	4	0.664871
PFKM_Glycolysis	THY1_Oligodendrocyte	4	0.468095
PFKM_Glycolysis	TNS1_Astrocyte	4	-0.543671
PFKP_Glycolysis	ENO2_Neuron	4	0.46172
PFKP_Glycolysis	SLC1A1_Oligodendrocyte	4	0.495284
PGAM2_Glycolysis	GFAP_Astrocyte	4	0.4612
PGAM2_Glycolysis	GFAP_Neuron	4	0.4612
PGAM2_Glycolysis	MLC1_Astrocyte	4	0.454119
PGK1_Glycolysis	CDO1_Neuron	4	0.550407
PGK1_Glycolysis	ENO2_Neuron	5	0.465909
PGK1_Glycolysis	LDHB_Oligodendrocyte	4	0.407496
PGK1_Glycolysis	PGRMC1_Oligodendrocyte	4	0.557748
PGK1_Glycolysis	RTN4_Oligodendrocyte	4	0.562799
PGK1_Glycolysis	SCG2_Astrocyte	4	0.549984
PGK1_Glycolysis	SF3A1_Astrocyte	4	0.408048
PGK1_Glycolysis	TNS1_Astrocyte	4	-0.527735
PGM1_Glycolysis	ALDOC_Astrocyte	4	0.579937
PGM1_Glycolysis	APOE_Astrocyte	4	0.521353
PGM1_Glycolysis	LDHB_Oligodendrocyte	4	0.484932
PHKA2_Glycolysis	CDC42EP4_Astrocyte	4	0.467937
PHKA2_Glycolysis	GFAP_Astrocyte	4	0.403804
PHKA2_Glycolysis	GFAP_Neuron	4	0.403804
PHKA2_Glycolysis	PID1_Oligodendrocyte	4	-0.392277
PHKA2_Glycolysis	TOB2_Astrocyte	4	0.37123
PKM_Glycolysis	ENO2_Neuron	5	0.591039
PKM_Glycolysis	MAP2_Neuron	4	0.429743
PKM_Glycolysis	MAP2_Oligodendrocyte	4	0.429743
PKM_Glycolysis	THY1_Oligodendrocyte	4	0.591152
PLOD2_Glycolysis	NFKBIA_Astrocyte	4	0.481154
PPP2CA_Glycolysis	CDC42EP4_Astrocyte	4	-0.494572
PPP2CA_Glycolysis	CDH13_Oligodendrocyte	4	0.599757
PPP2CA_Glycolysis	CSPG4_OPC	4	-0.516512
PPP2CA_Glycolysis	CSPG4_Oligodendrocyte	4	-0.516512
PPP2CA_Glycolysis	ENO2_Neuron	4	0.657227
PPP2CA_Glycolysis	GAP43_Oligodendrocyte	4	0.513422
PPP2CA_Glycolysis	GRIA1_Astrocyte	4	0.698658
PPP2CA_Glycolysis	GRIA2_Oligodendrocyte	4	0.646046
PPP2CA_Glycolysis	IER2_Astrocyte	4	-0.395756
PPP2CA_Glycolysis	ITGB4_Astrocyte	4	-0.482219
PPP2CA_Glycolysis	L1CAM_Astrocyte	4	0.475487
PPP2CA_Glycolysis	NES_Neural stem cell	4	-0.486717
PPP2CA_Glycolysis	NES_Neuron	4	-0.486717
PPP2CA_Glycolysis	OPCML_Oligodendrocyte	4	0.658078
PPP2CA_Glycolysis	PGRMC1_Oligodendrocyte	4	0.557894
PPP2CA_Glycolysis	RTN4_Oligodendrocyte	4	0.564266
PPP2CA_Glycolysis	SCG3_Astrocyte	4	0.523728
PPP2CA_Glycolysis	TAGLN3_Oligodendrocyte	4	0.627307
PPP2CA_Glycolysis	THY1_Oligodendrocyte	4	0.551544
PPP2CA_Glycolysis	TNS1_Astrocyte	4	-0.612082
PPP2CA_Glycolysis	TOB2_Astrocyte	4	-0.535453
PPP2CA_Glycolysis	TRAF4_Oligodendrocyte	4	-0.469458
PPP2CA_Glycolysis	TSC22D4_Astrocyte	4	-0.59251
PPP2CA_Glycolysis	ZCCHC24_Oligodendrocyte	4	-0.522493
PPP2R1A_Glycolysis	THY1_Oligodendrocyte	4	0.586334
PPP2R1B_Glycolysis	ENO2_Neuron	4	-0.526802
PPP2R1B_Glycolysis	GRIA1_Astrocyte	4	-0.451524
PPP2R1B_Glycolysis	GRIA2_Oligodendrocyte	4	-0.488772
PPP2R1B_Glycolysis	OPCML_Oligodendrocyte	4	-0.507772
PPP2R1B_Glycolysis	TAGLN3_Oligodendrocyte	4	-0.516256
PPP2R1B_Glycolysis	THY1_Oligodendrocyte	4	-0.473657
PPP2R1B_Glycolysis	TMSB10_Oligodendrocyte	4	-0.435049
PRKACB_Glycolysis	TUBB4A_Oligodendrocyte	4	0.450681
PSMC4_Glycolysis	ENO2_Neuron	4	0.394906
PSMC4_Glycolysis	PGRMC1_Oligodendrocyte	4	0.64169
PSMC4_Glycolysis	SST_Neuron	4	0.423489
PSMC4_Glycolysis	TNS1_Astrocyte	4	-0.47656
RAE1_Glycolysis	RAB2A_Oligodendrocyte	4	0.444556
SDC2_Glycolysis	FGFR3_Astrocyte	4	0.499413
SEH1L_Glycolysis	CD83_Microglia	4	0.540904
SEH1L_Glycolysis	CDC42EP4_Astrocyte	4	-0.51493
SEH1L_Glycolysis	CSPG4_OPC	4	-0.4043
SEH1L_Glycolysis	CSPG4_Oligodendrocyte	4	-0.4043
SEH1L_Glycolysis	ENO2_Neuron	4	0.679559
SEH1L_Glycolysis	HIF3A_Astrocyte	4	-0.489632
SEH1L_Glycolysis	ITGB4_Astrocyte	4	-0.441591
SEH1L_Glycolysis	KIAA1324_Neuron	4	0.445652
SEH1L_Glycolysis	L1CAM_Astrocyte	4	0.427295
SEH1L_Glycolysis	LIMS2_Oligodendrocyte	4	-0.420745
SEH1L_Glycolysis	MAP2_Neuron	4	0.578664
SEH1L_Glycolysis	MAP2_Oligodendrocyte	4	0.578664
SEH1L_Glycolysis	NDRG2_Astrocyte	4	-0.524019
SEH1L_Glycolysis	NELL1_Neuron	4	0.54012
SEH1L_Glycolysis	OPCML_Oligodendrocyte	4	0.535218
SEH1L_Glycolysis	PGRMC1_Oligodendrocyte	4	0.566387
SEH1L_Glycolysis	RAB2A_Oligodendrocyte	4	0.518809
SEH1L_Glycolysis	RTN4_Oligodendrocyte	4	0.696013
SEH1L_Glycolysis	SCG2_Astrocyte	4	0.650141
SEH1L_Glycolysis	SLC1A1_Oligodendrocyte	4	0.500352
SEH1L_Glycolysis	SYP_Neuron	4	0.454233
SEH1L_Glycolysis	TAGLN3_Oligodendrocyte	4	0.65788
SEH1L_Glycolysis	THY1_Oligodendrocyte	4	0.511472
SEH1L_Glycolysis	TNS1_Astrocyte	4	-0.55693
SEH1L_Glycolysis	TSC22D4_Astrocyte	4	-0.598096
SEH1L_Glycolysis	ZFP36L1_Astrocyte	4	-0.437514
SLC25A13_Glycolysis	SCD_Oligodendrocyte	4	0.487963
SLC25A13_Glycolysis	THY1_Oligodendrocyte	4	-0.490484
SLC2A1_Glycolysis	APOLD1_Endothelial cell	4	0.621893
SLC2A1_Glycolysis	CDH5_Endothelial cell	4	0.486912
SLC2A1_Glycolysis	CSPG4_OPC	4	0.48876
SLC2A1_Glycolysis	CSPG4_Oligodendrocyte	4	0.48876
SLC2A1_Glycolysis	FLT1_Endothelial cell	4	0.54573
SLC2A1_Glycolysis	HIF3A_Astrocyte	4	0.482842
SLC2A1_Glycolysis	PECAM1_Endothelial cell	4	0.595628
SLC2A1_Glycolysis	RTN4_Oligodendrocyte	4	-0.46604
SLC2A1_Glycolysis	SCG2_Astrocyte	4	-0.502083
SLC2A1_Glycolysis	TNS1_Astrocyte	4	0.490479
SLC2A1_Glycolysis	VWF_Endothelial cell	4	0.598105
SLC2A5_Glycolysis	CD86_Astrocyte	4	0.377852
SLC2A5_Glycolysis	CSF1R_Microglia	4	0.616939
SLC2A5_Glycolysis	LAPTM5_Microglia	4	0.585911
SOD1_Glycolysis	CDH13_Oligodendrocyte	4	0.487163
SOD1_Glycolysis	CDO1_Neuron	4	0.614843
SOD1_Glycolysis	CSPG4_OPC	4	-0.423696
SOD1_Glycolysis	CSPG4_Oligodendrocyte	4	-0.423696
SOD1_Glycolysis	DKK3_Astrocyte	4	0.472055
SOD1_Glycolysis	ENO2_Neuron	4	0.547321
SOD1_Glycolysis	HIF3A_Astrocyte	4	-0.496612
SOD1_Glycolysis	LDHB_Oligodendrocyte	4	0.538984
SOD1_Glycolysis	MAP2_Neuron	4	0.469059
SOD1_Glycolysis	MAP2_Oligodendrocyte	4	0.469059
SOD1_Glycolysis	PGRMC1_Oligodendrocyte	4	0.547689
SOD1_Glycolysis	RTN4_Oligodendrocyte	4	0.661636
SOD1_Glycolysis	SCG2_Astrocyte	4	0.603649
SOD1_Glycolysis	SF3A1_Astrocyte	4	0.418837
SOD1_Glycolysis	TNS1_Astrocyte	4	-0.4679
SOX9_Glycolysis	AGT_Astrocyte	4	0.651758
SOX9_Glycolysis	ARHGEF26_Astrocyte	4	0.563462
SOX9_Glycolysis	ASCL1_Neural stem cell	4	0.44137
SOX9_Glycolysis	BBOX1_Astrocyte	4	0.488893
SOX9_Glycolysis	CDC42EP4_Astrocyte	4	0.570793
SOX9_Glycolysis	CYBRD1_Astrocyte	4	0.522549
SOX9_Glycolysis	DTNA_Astrocyte	4	0.50378
SOX9_Glycolysis	EGLN3_Astrocyte	4	0.436843
SOX9_Glycolysis	ENO2_Neuron	4	-0.500743
SOX9_Glycolysis	GFAP_Astrocyte	4	0.5365
SOX9_Glycolysis	GFAP_Neuron	4	0.5365
SOX9_Glycolysis	GLI3_Astrocyte	4	0.48716
SOX9_Glycolysis	ID4_Astrocyte	4	0.588181
SOX9_Glycolysis	KCNK1_Neuron	4	-0.475304
SOX9_Glycolysis	MLC1_Astrocyte	4	0.569957
SOX9_Glycolysis	NOTCH1_Neural stem cell	5	0.426312
SOX9_Glycolysis	PGRMC1_Oligodendrocyte	4	-0.460504
SOX9_Glycolysis	SLC14A1_Astrocyte	4	0.551425
SOX9_Glycolysis	SLC1A1_Oligodendrocyte	4	-0.411158
SOX9_Glycolysis	SLC1A3_Astrocyte	4	0.512519
SOX9_Glycolysis	SLC1A3_Microglia	4	0.512519
SOX9_Glycolysis	THY1_Oligodendrocyte	4	-0.485897
SOX9_Glycolysis	TIMP3_Astrocyte	4	0.456888
SOX9_Glycolysis	TOB2_Astrocyte	4	0.590321
SOX9_Glycolysis	TSC22D4_Astrocyte	4	0.524222
TPI1_Glycolysis	ENO2_Neuron	4	0.610456
TPST1_Glycolysis	CCL2_Microglia	4	0.431
TPST1_Glycolysis	SERPINA3_Astrocyte	4	0.543267
VCAN_Glycolysis	CDC42EP4_Astrocyte	4	0.52952
VCAN_Glycolysis	CYBRD1_Astrocyte	4	0.529546
VCAN_Glycolysis	DAAM2_Oligodendrocyte	4	0.559458
VCAN_Glycolysis	ENO2_Neuron	4	-0.645297
VCAN_Glycolysis	GFAP_Astrocyte	4	0.460798
VCAN_Glycolysis	GFAP_Neuron	4	0.460798
VCAN_Glycolysis	HIP1_Oligodendrocyte	4	0.450887
VCAN_Glycolysis	HSPB8_Astrocyte	4	0.658594
VCAN_Glycolysis	ID4_Astrocyte	4	0.560141
VCAN_Glycolysis	KIAA1324_Neuron	4	-0.572116
VCAN_Glycolysis	METTL7A_Astrocyte	4	0.520332
VCAN_Glycolysis	NELL1_Neuron	4	-0.598334
VCAN_Glycolysis	NOTCH1_Neural stem cell	4	0.506312
VCAN_Glycolysis	OPCML_Oligodendrocyte	4	-0.520396
VCAN_Glycolysis	PON2_Astrocyte	4	0.571811
VCAN_Glycolysis	SALL1_Microglia	4	0.567298
VCAN_Glycolysis	SLC14A1_Astrocyte	4	0.518099
VCAN_Glycolysis	SLC1A3_Astrocyte	4	0.491951
VCAN_Glycolysis	SLC1A3_Microglia	4	0.491951
VCAN_Glycolysis	SOX9_Astrocyte	4	0.448664
VCAN_Glycolysis	SOX9_Neural stem cell	4	0.448664
VCAN_Glycolysis	SYP_Neuron	4	-0.549649
VCAN_Glycolysis	TAGLN3_Oligodendrocyte	4	-0.61363
VCAN_Glycolysis	TCF12_Oligodendrocyte	4	0.492496
VCAN_Glycolysis	THY1_Oligodendrocyte	4	-0.556642
VCAN_Glycolysis	TOB2_Astrocyte	4	0.477729
VCAN_Glycolysis	ZCCHC24_Oligodendrocyte	4	0.573619
VLDLR_Glycolysis	HIF3A_Astrocyte	4	-0.520218
VLDLR_Glycolysis	RTN4_Oligodendrocyte	4	0.519027
ALDOC_Glycolysis	ALDOC_Astrocyte	5	1
CXCR4_Glycolysis	CXCR4_Neural stem cell	5	1
SOX9_Glycolysis	SOX9_Astrocyte	5	1
SOX9_Glycolysis	SOX9_Neural stem cell	5	1
EGLN3_Glycolysis	EGLN3_Astrocyte	5	1
MIF_Glycolysis	MIF_Oligodendrocyte	5	1
DCN_Glycolysis	DCN_Neuron	5	1
LDHB_Glycolysis	LDHB_Oligodendrocyte	5	1
ENO2_Glycolysis	ENO2_Neuron	5	1
PFKFB3_Glycolysis	PFKFB3_Astrocyte	5	1
CTH_Glycolysis	CTH_Astrocyte	5	1
